# Supplementary material for: Small RNA data set that includes tRNA-derived fragments from Jurkat cells treated with camptothecin
Source: Data Brief. 2018 Feb 3;17:397–400. doi: 10.1016/j.dib.2018.01.050 (PMC5988338; doi:10.1016/j.dib.2018.01.050)
Supplement: Supplementary file 2 — Supplementary Table 1. [file mmc2.xls]

## Sheet: Ala_chr1_minus_148284006_148284
tRNA Name	tRNA Sequence	Cloned Sequence	JNN	JAN	JAP	JNN	JAN	JAP
Ala_chr1_minus_148284006_148284076	GGGGGTGTAGATCAGTGGTAGGGCGCACGCTTAGCATGCATGAGGCCCTGGGTCAATCCCCAGCACCTCCACCA	TCCCCAGCACCTCCACCA	3	6	1	1	2	0
Ala_chr2_plus_27127586_27127658	GGGGGATTAGCTCAAATGGTAGAGCGCTCGCTTAGCATGCGAGAGGTAGCGGGATCGATGCCCGCATCCTCCACCA	GGGGGATTAGCTCAAATGGTAGA	288	313	2837	127	151	1504
Ala_chr2_plus_156965527_156965598	GGGGATGTAGCTCAGTGGTAGAGCGCGCGCTTCGCATGTGTGAGGTCCCGGGTTCAATCCCCGGCATCTCCACCA	GGGGATGTAGCTCAGTGGTAGAG	10631	46715	70523	4692	22612	37396
Ala_chr5_plus_180566474_180566545	GGGGATGTAGCTCAGTGGTAGAGCGCATGCTTTGCATGTATGAGGCCCCGGGTTCGATCCCCGGCATCTCCACCA	GGGGATGTAGCTCAGTGGTAGAG	10631	46715	70523	4692	22612	37396
Ala_chr6_minus_26680071_26680143	GGGGAATTAGCTCAAATGGTAGAGCGCTCGCTTAGCATGCGAGAGGTAGCGGGATCGATGCCCGCATTCTCCACCA	ATTAGCTCAAATGGTAGA	166	165	360	73	79	190
Ala_chr6_minus_28733993_28734064	GGGGATGTAGCTCAGTGGTAGAGCGCATGCTTAGCATGCATGAGGTCCCGGGTTCGATCCCCAGCATCTCCACCA	GGGGATGTAGCTCAGTGGTAGAG	10631	46715	70523	4692	22612	37396
Ala_chr6_minus_28749592_28749663	GGGGATGTAGCTCAGTGGTAGAGCGCATGCTTCGCATGTATGAGGCCCCGGGTTCGATCCCCGGCATCTCCACCA	GGGGATGTAGCTCAGTGGTAGAG	10631	46715	70523	4692	22612	37396
Ala_chr6_minus_28771688_28771759.xls	GGGGGTGTAGATCAGTGGTAGAGCGCATGCTTCGCATGTACGAGGTCCCTGGTTCAATCCCTGGTACCTCCACCA	CAGTGGTAGAGCGCAT	87	6	0	38	2	0
Ala_chr6_minus_28834120_28834191.xls	GGGGGTGTAGCTCAGTGGTAGAGCACATGCTTTGCATGTGTGAGGCCCCGGGTTCGATCCCCGGCACCTCCACCA	GGGGGTGTAGCTCAGTGGTAGAG	1257	2927	9589	554	1416	5084
Ala_chr6_minus_28865526_28865597.xls	GGGGGTGTAGCTCAGTGGTAGAGCGCATGCTTTGCATGTATGAGGTCCCGGGTTCGATCCCCGGCACCTCCACCA	GGGGGTGTAGCTCAGTGGTAGAG	1257	2927	9589	554	1416	5084
Ala_chr6_minus_28871720_28871791.xls	GGGGGTATAGCTCAGTGGTAGAGCGCGTGCTTAGCATGCACGAGGTCCTGGGTTCGATCCCCAGTACCTCCACCA	GGGGGTATAGCTCAGTGGTAGAG	159	54	429	70	26	227
Ala_chr6_minus_28878556_28878626.xls	GGGGGTGTAGCTCAGTGGTAGAGCGCATGCTTTGCATGTATGAGGCCTCGGTTCGATCCCCGACACCTCCACCA	GGGGGTGTAGCTCAGTGGTAGAG	1257	2927	9589	554	1416	5084
Ala_chr6_minus_28887828_28887899.xls	GGGGGTATAGCTCAGCGGTAGAGCGCGTGCTTAGCATGCACGAGGTCCTGGGTTCAATCCCCAATACCTCCACCA	GGGGGTATAGCTCAGCGGTAGAG	11	6	66	4	2	34
Ala_chr6_minus_28892991_28893062.xls	GGGGGTGTAGCTCAGTGGTAGAGCGCATGCTTTGCATGTATGAGGCCTCGGGTTCGATCCCCGACACCTCCACCA	GGGGGTGTAGCTCAGTGGTAGAG	1257	2927	9589	554	1416	5084
Ala_chr6_minus_28914200_28914271.xls	GGGGGTGTAGCTCAGTGGTAGAGCGCGTGCTTAGCATGCACGAGGCCCCGGGTTCAATCCCCGGCACCTCCACCA	GGGGGTGTAGCTCAGTGGTAGAG	1257	2927	9589	554	1416	5084
Ala_chr6_minus_58249836_58249908.xls	GGGGAATTAGCTCAAGCGGTAGAGCGCTCCCTTAGCATGCGAGAGGTAGCGGGATCGACGCCCCCATTCTCTACCA	GGGGAATTAGCTCAAGCGGTAGAG	1	1	2	0	0	1
Ala_chr6_minus_58250548_58250620.xls	GGGGGATTAGCTCAAGCGGTAGAGCGCCTGCTTAGCATGCAAGAGGTAGCAGGATCGATGCCTGCATTCTCCACCA	GGGGGATTAGCTCAAG	0	2	0	0	0	0
Ala_chr6_minus_58295403_58295475.xls	GGGGAATTAGCGCAAGTGGTAGAGTGCTTGCTTAGCATGCAAGAGGTAGTGGGATCGATGCCCACATTCTCCACCA	NONE				0	0	0
Ala_chr6_minus_58304582_58304654.xls	GGGGAATTAGCCCAAGTGGTAGAGCGCTTGCTTAGCATGCAAGAGGTAGTGGGATCGATGCCCACATTCTCCACCA	TGGTAGAGCGCTTGC	1	0	0	0	0	0
Ala_chr6_plus_26661710_26661781.xls	GGGGATGTAGCTCAGTGGTAGAGCGCATGCTTCGCATGTATGAGGTCCCGGGTTCGATCCCCGGCATCTCCACCA	GGGGATGTAGCTCAGTGGTAGAG	10631	46715	70523	4692	22612	37396
Ala_chr6_plus_26781569_26781641.xls	GGGGAATTAGCTCAAGTGGTAGAGCGCTTGCTTAGCATGCAAGAGGTAGTGGGATCAATGCCCACATTCTCCACCA	GGGGAATTAGCTCAAGTGGTAGA	1	0	5	0	0	2
Ala_chr6_plus_26790694_26790766.xls	GGGGAATTAGCTCAAGTGGTAGAGCGCTTGCTTAGCATGCAAGAGGTAGTGGGATCGATGCCCACATTCTCCACCA	GGGGAATTAGCTCAAGTGGTAGA	1	0	5	0	0	2
Ala_chr6_plus_26795464_26795536.xls	GGGGAATTAGCTCAAGTGGTAGAGCGCTTGCTTAGCACGCAAGAGGTAGTGGGATCGATGCCCACATTCTCCACCA	GGGGAATTAGCTCAAGTGGTAGA	1	0	5	0	0	2
Ala_chr6_plus_26813585_26813657.xls	GGGGAATTAGCTCAAGCGGTAGAGCGCTTGCTTAGCATGCAAGAGGTAGTGGGATCGATGCCCACATTCTCCACCA	GGGGAATTAGCTCAAGCGGTAGAG	1	1	2	0	0	1
Ala_chr6_plus_26836235_26836307.xls	GGGGAATTGGCTCAAGCGGTAGAGCGCTTGCTTAGCATGCAAGAGGTAGCAGGATCGACGCCTGCACTCTCCACCA	NONE				0	0	0
Ala_chr6_plus_26838716_26838788.xls	GGGGAATTAGCTCAGGCGGTAGAGCGCTCGCTTAGCATGCGAGAGGTAGCGGGATCGACGCCCGCATTCTCCACCA	TAGCTCAGGCGGTAGAG	17	19	13	7	9	6
Ala_chr6_plus_26859897_26859969.xls	GGGGGATTAGCTCAAGCGGTAGGGTGCCTGCTTAGCATGCAAGAGGTAGCAGGATCGACGCCTGCATTCTCCACCA	GGGGGATTAGCTCAAG	0	2	0	0	0	0
Ala_chr6_plus_28682912_28682983.xls	GGGGGTGTAGCTCAGTGGTAGAGCGCGTGCTTAGCATGTACGAGGTCCCGGGTTCAATCCCCGGCACCTCCACCA	GGGGGTGTAGCTCAGTGGTAGAG	1257	2927	9589	554	1416	5084
Ala_chr6_plus_28719201_28719272.xls	GGGGATGTAGCTCAGTGGTAGAGCGCATGCTTTGCATGTATGAGGTCCCGGGTTCGATCCCCGGCATCTCCACCA	GGGGATGTAGCTCAGTGGTAGAG	10631	46715	70523	4692	22612	37396
Ala_chr6_plus_28786345_28786416.xls	GGGGGTGTAGCTCAGTGGTAGAGCGCGTGCTTAGCATGCACGAGGCCCTGGGTTCAATCCCCAGCACCTCCACCA	GGGGGTGTAGCTCAGTGGTAGAG	1257	2927	9589	554	1416	5084
Ala_chr6_plus_28795460_28795531.xls	GGGGGTGTAGCTCAGTGGTAGAGCGCGTGCTTAGCATGCACGAGGCCCCGGGTTCAATCCCTGGCACCTCCACCA	GGGGGTGTAGCTCAGTGGTAGAG	1257	2927	9589	554	1416	5084
Ala_chr6_plus_28805071_28805142.xls	GGGGGTGTAGCTCAGTGGTAGAGCGCGTGCTTCGCATGTACGAGGCCCCGGGTTCGACCCCCGGCTCCTCCACCA	GGGGGTGTAGCTCAGTGGTAGAG	1257	2927	9589	554	1416	5084
Ala_chr11_minus_50190455_50190526.xls	GGGGGTGTAGCTCAGTGGTAGAGCGGATGCTTTGCATGTATGAGACTTTGGGTTGGATCCCCAGCACCTCCACCA	GGGGGTGTAGCTCAGTGGTAGAG	1257	2927	9589	554	1416	5084
Ala_chr12_plus_123990465_123990536.xls	GGGGATGTAGCTCAGTGGTAGAGCGCATGCTTTGCACGTATGAGGCCCCGGGTTCAATCCCCGGCATCTCCACCA	GGGGATGTAGCTCAGTGGTAGAG	10631	46715	70523	4692	22612	37396
Ala_chr14_plus_88515195_88515267.xls	GGGGAATTAGCTCAAGTGGTAGAGCGCTCGCTTAGCATGCGAGAGGTAGTGGGATCGATGCCCGCATTCTCCACCA	TGGTAGAGCGCTCGC	134	0	2	59	0	1
Ala_chrM_minus_5588_5656.xls	AAGGGCTTAGCTTAATTAAAGTGGCTGATTTGCGTTCAGTTGATGCAGAGTGGGGTTTTGCAGTCCTTACCA	GAGTGGGGTTTTGCA	3	9	1	1	4	0
Arg_chr1_minus_157378025_157378098.xls	GTCTCTGTGGCGCAATGGACGAGCGCGCTGGACTTCTAATCCAGAGGTTCCGGGTTCGAGTCCCGGCAGAGATGCCA	GTCTCTGTGGCGCAATGGA	0	2	8	0	0	4
Arg_chr1_plus_94085717_94085801.xls	GGCTCCGTGGCGCAATGGATAGCGCATTGGACTTCTAGAGGCTGAAGGCATTCAAAGGTTCCGGGTTCGAGTCCCGGCGGAGTCGCCA	GGCTCCGTGGCGCAATGGATAGC	20	4	95	8	1	50
Arg_chr3_minus_45705495_45705567.xls	GGGCCAGTGGCGCAATGGATAACGCGTCTGACTACGGATCAGAAGATTCTAGGTTCGACTCCTGGCTGGCTCGCCA	GGATCAGAAGATTCTAG	30	36	129	13	17	68
Arg_chr6_minus_28618870_28618942.xls	GACCACGTGGCCTAATGGATAAGGCGTCTGACTTCGGATCAGAAGATTGAGGGTTCGAATCCCTTCGTGGTTGCCA	GACTTCGGATCAGAAGATTGAG	162	115	4295	71	55	2277
Arg_chr6_minus_28818708_28818780.xls	GGCCGCGTGGCCTAATGGATAAGGCGTCTGATTCCGGATCAGAAGATTGAGGGTTCGAGTCCCTTCGTGGTCGCCA	GATTCCGGATCAGAAGATTGAG	142	216	1266	62	104	671
Arg_chr6_plus_26407884_26407956.xls	GACCACGTGGCCTAATGGATAAGGCGTCTGACTTCGGATCAGAAGATTGAGGGTTCGAATCCCTTCGTGGTTACCA	GACTTCGGATCAGAAGATTGAG	162	115	4295	71	55	2277
Arg_chr6_plus_26431025_26431097.xls	GACCACGTGGCCTAATGGATAAGGCGTCTGACTTCGGATCAGAAGATTGAGGGTTCGAATCCCTCCGTGGTTACCA	GACTTCGGATCAGAAGATTGAG	162	115	4295	71	55	2277
Arg_chr6_plus_26436347_26436419.xls	GGGCCAGTGGCGCAATGGATAACGCGTCTGACTACGGATCAGAAGATTCCAGGTTCGACTCCTGGCTGGCTCGCCA	GGTTCGACTCCTGGCTGGC	17	110	59	7	53	31
Arg_chr6_plus_27637942_27638028.xls	GGCTCTGTGGCGCAATGGATAGCGCATTGGACTTCTAGCCTAAATCAAGAGATTCAAAGGTTGCGGGTTCGAGTCCCTCCAGAGTCGCCA	GGCTCTGTGGCGCAATGGATAGC	5	33	650	2	15	344
Arg_chr7_plus_138675986_138676058.xls	GCCCCAGTGGCCTAATGGATAAGGCATTGGCCTCCTAAGCCAGGGATTGTGGGTTCGAGTCCCATCTGGGGTGCCA	CTAAGCCAGGGATTGTG	195	218	1850	86	105	981
Arg_chr9_minus_130142176_130142266.xls	GGCTCTGTGGCGCAATGGATAGCGCATTGGACTTCTAGCTGAGCCTAGTGTGGTCATTCAAAGGTTGTGGGTTCGAGTCCCACCAGAGTCGCCA	GGCTCTGTGGCGCAATGGATAGC	5	33	650	2	15	344
Arg_chr9_plus_112000624_112000696.xls	GGCCGTGTGGCCTAATGGATAAGGCGTCTGACTTCGGATCAAAAGATTGCAGGTTTGAGTTCTGCCACGGTCGCCA	TGGATAAGGCGTCTGA	88	5	1	38	2	0
Arg_chr11_plus_59075343_59075428.xls	GGCTCTGTGGCGCAATGGATAGCGCATTGGACTTCTAGATAGTTAGAGAAATTCAAAGGTTGTGGGTTCGAGTCCCACCAGAGTCGCCA	GGCTCTGTGGCGCAATGGATAGC	5	33	650	2	15	344
Arg_chr15_plus_87679308_87679380.xls	GGCCGCGTGGCCTAATGGATAAGGCGTCTGACTTCGGATCAGAAGATTGCAGGTTCGAGTCCTGCCGCGGTCGCCA	GACTTCGGATCAGAAGATTGCA	7	4	1862	3	1	987
Arg_chr16_plus_3142902_3142974.xls	GCCCCGGTGGCCTAATGGATAAGGCATTGGCCTCCTAAGCCAGGGATTGTGGGTTCGAGTCCCACCCGGGGTACCA	CTAAGCCAGGGATTGTG	195	218	1850	86	105	981
Arg_chr16_plus_3183919_3183991.xls	GCCCCAGTGGCCTGATGGATAAGGTACTGGCCTCCTAAGCCAGGGATTGTGGGTTCGAGTTCCACCTGGGGTACCA	CTAAGCCAGGGATTGTG	195	218	1850	86	105	981
Arg_chr17_minus_63446475_63446547.xls	GACCCAGTGGCCTAATGGATAAGGCATCAGCCTCCGGAGCTGGGGATTGTGGGTTCGAGTCCCATCTGGGTCGCCA	GGAGCTGGGGATTGTG	113	368	351	49	178	186
Arg_chr17_minus_70542121_70542193.xls	GCCCCAGTGGCCTAATGGATAAGGCACTGGCCTCCTAAGCCAGGGATTGTGGGTTCGAGTCCCACCTGGGGTGCCA	CTAAGCCAGGGATTGTG	195	218	1850	86	105	981
Arg_chr17_plus_7964968_7965055.xls	GGCTCTGTGGCGCAATGGATAGCGCATTGGACTTCTAGTGACGAATAGAGCAATTCAAAGGTTGTGGGTTCGAATCCCACCAGAGTCGCCA	GGCTCTGTGGCGCAATGGATAGC	5	33	650	2	15	344
Arg_chr17_plus_70541596_70541668.xls	GCCCCAGTGGCCTAATGGATAAGGCACTGGCCTCCTAAGCCAGGGATTGTGGGTTCGAGTCCCACCTGGGGTACCA	CTAAGCCAGGGATTGTG	195	218	1850	86	105	981
Arg_chr17_plus_70542803_70542875.xls	GACCGCGTGGCCTAATGGATAAGGCGTCTGACTTCGGATCAGAAGATTGAGGGTTCGAGTCCCTTCGTGGTCGCCA	GACTTCGGATCAGAAGATTGAG	162	115	4295	71	55	2277
Arg_chrM_plus_10406_10470.xls	TGGTATATAGTTTAAACAAAACGAATGATTTCGACTCATTAAATTATGATAATCATATTTACCAACCA	TTTCGACTCATTAAATTATG	5	0	14	2	0	7
Asn_chr1_minus_16719667_16719740.xls	GTCTCTGTGGCGCAATCGGTTAGCGCGTTCGGCTGTTAACTGAAAGGTTGGTGGTTCGAGCCCACCCAGGGACGCCA	GTCTCTGTGGCGCAATCGGT	3	2	150	1	0	79
Asn_chr1_minus_16731480_16731553.xls	GTCTCTGTGGTGCAATCGGTTAGCGCGTTCGGCTGTTAACCATAAGGTTGGTGGTTACAGACCACCCAGGGACGCCA	CGTTCGGCTGTTAACC	4	3	0	1	1	0
Asn_chr1_minus_144690391_144690464.xls	GTCTCTGTGGCGCAATCGGTTAGCGCGTTCGGCTGTTAACTGAAAGGTTAGTGGTTCGAGCCCACCCGGGGACGCCA	GTCTCTGTGGCGCAATCGGT	3	2	150	1	0	79
Asn_chr1_minus_146864938_146865011.xls	GTCTCTGTGGCGCAATCGGTTAGCGCATTCGGCTGTTAACCGAAAGGTTGGTGGTTCGAGCCCACCCAGGGACGCCA	GGCTGTTAACCGAAAGGTTGGT	36	9	3217	15	4	1705
Asn_chr1_minus_147497194_147497267.xls	GTCTCTGTGGCGCAATGGGTTAGCGCGTTCGGCTGTTAACCGAAAGGTTGGTGGTTCGAGCCCATCCAGGGACGCCA	GGCTGTTAACCGAAAGGTTGGT	36	9	3217	15	4	1705
Asn_chr1_minus_147551127_147551200.xls	ATCTCCGTGGAGCAATTGGTTAGCGCGTTCGGCTGTTAACCGGAAAGTTGGTGGTTCGAGCCTACCCAGGGACGCCA	CGTTCGGCTGTTAACC	4	3	0	1	1	0
Asn_chr1_minus_147592896_147592969.xls	GTCTCTGTGGCGCAATCGGCTAGCGCGTTTGGCTGTTAACTAAAAAGTTGGTGGTTCGAACACACCCAGAGGCGCCA	GTCTCTGTGGCGCAATCGG	10	10	127	4	4	67
Asn_chr1_minus_147936681_147936754.xls	ATCTCCGTGGAGCAATTGGTTAGCGCGTTCGGCCGTTAACCGGAAAGTTGGTGGTTCGAGCCTACCCAGGGACGCCA	TTGGTGGTTCGAGCC	0	1	0	0	0	0
Asn_chr1_minus_147978422_147978495.xls	GTCTCTGTGGCGCAATCGGCTAGCGCGTTTGGCTGTTAACTAAAAGGTTGGTGGTTCGAACCCACCCAGAGGCGCCA	GTCTCTGTGGCGCAATCGG	10	10	127	4	4	67
Asn_chr1_plus_17074545_17074618.xls	GTCTCTGTGGTGCAATCGGTTAGCGCGTTCGGCTGTTAACCATAAGGTTGGTGGTTAGAGACCACCCAGGGACGCCA	CGTTCGGCTGTTAACC	4	3	0	1	1	0
Asn_chr1_plus_17088759_17088832.xls	GTCTCTGTGGCGCAATCGGTTAGCGCGTTCGGCTGTTAACCGAAAGATTGGTGGTTCGAGCCCACCCAGGGACGCCA	GTCTCTGTGGCGCAATCGGT	3	2	150	1	0	79
Asn_chr1_plus_142481551_142481624.xls	GTCTCTGTGGCGCAATCGGTTAGCGCGTTTGACTGTTAACTGAAAGGTTGGTGGTGCAAGCCCATCCAGGGATGCCA	GTCTCTGTGGCGCAATCGGT	3	2	150	1	0	79
Asn_chr1_plus_143012968_143013041.xls	GTCTCTGTGGTGCAATCGGTTAGCGCGTTCCGCTGTTAACCGAAAGCTTGGTGGTTCGAGCCCACCCAGGGATGCCA	GCTGTTAACCGAAAGCTTGGT	0	0	4	0	0	2
Asn_chr1_plus_143193197_143193270.xls	GTCTCTGTGGTGCAATCGGTTAGCGCGTTCCGCTGTTAACCGAAAGCTTGGTGGTTTGAGCCCACCCAGGGATGCCA	GCTGTTAACCGAAAGCTTGGT	0	0	4	0	0	2
Asn_chr1_plus_144097086_144097161.xls	GTCTCTGTGGCGCCATCGGTTAGTGCCTTCGGCTGTTTGAACCGAAAGGCTGGTGGTTCAAGCCCACCCAGAGATGCCA	NONE				0	0	0
Asn_chr1_plus_146185653_146185726.xls	GTCTCTGTGGCGCAATCGGTCAGAGCGTTCGGCTATTAACCGAACGGTGAGTAGTTCAAGACCACCCAGGGACGCCA	GTCTCTGTGGCGCAATCGGT	3	2	150	1	0	79
Asn_chr1_plus_146467429_146467502.xls	GTCTCTGTGGCGTAGTCGGTTAGCGCGTTCGGCTGTTAACCGAAAAGTTGGTGGTTCGAGCCCACCCAGGAACGCCA	CGGCTGTTAACCGAA	10	0	0	4	0	0
Asn_chr1_plus_146614739_146614812.xls	GTCTCTGTGGCGCAATCGGTTAGCGCGTTCGGCTGTTAACCGAAAGGTTGGTGGTTCGAGCCCACCCAGGGACGCCA	GGCTGTTAACCGAAAGGTTGGT	36	9	3217	15	4	1705
Asn_chr1_plus_159776655_159776728.xls	GTCTCTGTGGCGCAATCGGTTAGCGCGTTCGGCTGTTAACCGAAAGGTTGGTGGTTCGATCCCACCCAGGGACGCCA	GGCTGTTAACCGAAAGGTTGGT	36	9	3217	15	4	1705
Asn_chr1_plus_159858089_159858162.xls	GTTTCTGTAGCGCGATCGGTTAGCGCCTTCGGCTGTTAAACGAAAGGTTGGTGGTTCGTTCCCACCCCGGGACACCA	GAAAGGTTGGTGGTTC	2	28	0	0	13	0
Asn_chr1_ra_plus_906435_906508.xls	GTCTCTGTGGCGCAATCGGCTAGCGCGTTTGGCTGTTAACTAAAAGGTTGGCGGTTCGAACCCACCCAGAGGCGCCA	GTCTCTGTGGCGCAATCGG	10	10	127	4	4	67
Asn_chrM_minus_5658_5730.xls	TAGATTGAAGCCAGTTGATTAGGGTGCTTAGCTGTTAACTAAGTGTTTGTGGGTTTAAGTCCCATTGGTCTAGCCA	TAGATTGAAGCCAGTTGA	3	11	9	1	5	4
Asp_chr1_minus_159677239_159677310.xls	TCCTCGTTAGTATAGTGGTGAGTATCCCCGCCTGTCACGCGGGAGACCGGGGTTCGATTCCCCGACGGGGAGCCA	CGCCTGTCACGCGGGAGACCGG	109	47	1429	48	22	757
		CTGTCACGCGGGAGA	1592	48	2	702	23	1
Asp_chr1_plus_159768539_159768610.xls	TACTCGTTAGTATAGTGGTGCGTATCCCCGTCTGTCACGCGGGAGAGCGGGGTTCGCTCTCCCGACGGGGAGCCA	CTGTCACGCGGGAGA	1592	48	2	702	23	1
Asp_chr1_plus_159841212_159841283.xls	TCCTTGTTACTATAGTGGTAAGTATCTCTGCCTGTCATGCATGAGAGAGGGGGTCGATTCCCTGACGGGGAGCCA	NONE				0	0	0
Asp_chr3_minus_185848789_185848859.xls	TTCTTGTTAATATAGTGGTGAGTATTCCCACCTGTCATGCGGGAGACGGGGTTCAATTCCCTGATGGGGAGCCA	CTGTCATGCGGGAGA	2	0	0	0	0	0
Asp_chr5_minus_141754172_141754243.xls	TCCTCATCAGTATAGTGGTGAGTATCCCCGCCTGTCACGCGGGAGACTGGGGTTCGATTCCCTGAGGAGGAGCCA	CTGTCACGCGGGAGA	1592	48	2	702	23	1
Asp_chr6_minus_27659215_27659286.xls	TCCTCGTTAGTATAGTGGTGAGTGTCCCCGTCTGTCACGCGGGAGACCGGGGTTCGATTCCCCGACGGGGAGCCA	CTGTCACGCGGGAGA	1592	48	2	702	23	1
Asp_chr9_minus_76707810_76707881.xls	TCCTCGTTAGTATGGTGGTGAGTATCCCTGCCTGTCACGCGGGAGACCGGGGTTCGATTCCCCAACGGGGAGCCA	GCCTGTCACGCGGGAGACCGG	45	3	1171	19	1	620
		CTGTCACGCGGGAGA	1592	48	2	702	23	1
Asp_chr12_plus_97421412_97421483.xls	TCCTCGTTAGTATAGTGGTTAGTATCCCCGCCTGTCACGCGGGAGACCGGGGTTCAATTCCCCGACGGGGAGCCA	CGCCTGTCACGCGGGAGACCGG	109	47	1429	48	22	757
		CTGTCACGCGGGAGA	1592	48	2	702	23	1
Asp_chr12_plus_121426877_121426947.xls	TCCTTGTTAGTATAGTGGTGAGTGTTTCTGCCTGTCATGTGGAGACTGGAGTTTGAGTCCCCAACAGGGAGCCA	TAGTATAGTGGTGAGT	4	34	1	1	16	0
Asp_chrM_plus_7519_7586.xls	AAGGTATTAGAAAAACCATTTCATAACTTTGTCAAAGTTAAATTATAGGCTAAATCCTATATATCTTACCA	TTGTCAAAGTTAAATTATAGG	16	9	29	7	4	15
Cys_chr1_minus_93754422_93754494.xls	GGGGGTATAGCTCAGGTGGTAGAGCATTTGACTGCAGATCAAGAGGTCCCCGGTTCAAATCCGGGTGCCCCCTCCA	GACTGCAGATCAAGAGGTCCCC	4	0	518	1	0	274
Cys_chr3_minus_133430634_133430705.xls	GGGGGTGTAGCTCAGTGGTAGAGCATTTGACTGCAGATCAAGAGGTCCCTGGTTCAAATCCAGGTGCCCCCTCCA	GGGGGTGTAGCTCAGTGGTAGAG	1257	2927	9589	554	1416	5084
Cys_chr3_minus_133433332_133433403.xls	GGGGGTATAGCTCAGGGGTAGAGCATTTGACTGCAGATCAAGAGGTCCCTGGTTCAAATCCAGGTGCCCCCTCCA	CATTTGACTGCAGATCA	46	49	86	20	23	45
Cys_chr4_minus_124649455_124649526.xls	GGGGGTATAGCTCAGTGGTAGAGCATTTGACTGCAGATCAAGAGGTCCCCGGTTCAAATCCGGGTGCCCCCTCCA	GGGGGTATAGCTCAGTGGTAGAG	159	54	429	70	26	227
Cys_chr7_minus_148683699_148683770.xls	GGGGGTATAGCTCAGGGGTAGAGCATTTGACTGCAGATCAAGAGGTCCCCAGTTCAAATCTGGGTGCCCCCTCCA	GACTGCAGATCAAGAGGTCCCC	4	0	518	1	0	274
Cys_chr7_minus_148703783_148703854.xls	GGGGGTATAGTTCAGGGGTAGAGCATTTGACTGCAGATCAAGAGGTCCCTGGTTCAAATCCAGGTGCCCCCTCCA	CATTTGACTGCAGATCA	46	49	86	20	23	45
Cys_chr7_minus_148705534_148705605.xls	GGGGGTATAGCTCAGGGGTAGAGCATTTGACTGCAGATCAAGAGGTCCCTGGTTCAAATCCAGGTGCCCCCCCCA	GGGGTATAGCTCAGG	97	0	0	42	0	0
Cys_chr7_minus_148743162_148743233.xls	GGGGGTATAGCTTAGCGGTAGAGCATTTGACTGCAGATCAAGAGGTCCCCGGTTCAAATCCGGGTGCCCCCTCCA	GACTGCAGATCAAGAGGTCCCC	4	0	518	1	0	274
Cys_chr7_minus_148917097_148917168.xls	GGGGGTATAGCTCAGGGGTAGAGCACTTGACTGCAGATCAAGAGGTCCCTGGTTCAAATCCAGGTGCCCCCTCCA	GGGGTATAGCTCAGG	97	0	0	42	0	0
Cys_chr7_minus_148923238_148923309.xls	GGGGGTATAGCTCACAGGTAGAGCATTTGACTGCAGATCAAGAGGTCCCCGGTTCAAATCCGGTTACTCCCTCCA	GACTGCAGATCAAGAGGTCCCC	4	0	518	1	0	274
Cys_chr7_minus_148941089_148941160.xls	GGGGGTATAGCTCAGGGGTAGAGCATTTGACTGCAAATCAAGAGGTCCCTGATTCAAATCCAGGTGCCCCCTCCA	GGGGTATAGCTCAGG	97	0	0	42	0	0
Cys_chr7_minus_148974979_148975050.xls	GGGGGTATAGCTTAGGGGTAGAGCATTTGACTGCAGATCAAAAGGTCCCTGGTTCAAATCCAGGTGCCCCTTCCA	CATTTGACTGCAGATCA	46	49	86	20	23	45
Cys_chr7_minus_149019205_149019276.xls	GGGGATATAGCTCAGGGGTAGAGCATTTGACTGCAGATCAAGAGGTCCCCGGTTCAAATCCGGGTGCCCCCCCCA	GACTGCAGATCAAGAGGTCCCC	4	0	518	1	0	274
Cys_chr7_plus_148638214_148638285.xls	GGGGGCATAGCTCAGTGGTAGAGCATTTGACTGCAGATCAAGAGGTCCCTGGTTCAAATCCAGGTGCCCCCTCCA	AGTGGTAGAGCATTTGA	123	72	40	54	34	21
Cys_chr7_plus_148874564_148874635.xls	GGGGGTATAGCTCAGGGGTAGAGCACTTGACTGCAGATCAAGAAGTCCTTGGTTCAAATCCAGGTGCCCCCTCCA	GGGGTATAGCTCAGG	97	0	0	42	0	0
Cys_chr7_plus_148884735_148884806.xls	GGGCGTATAGCTCAGGGGTAGAGCATTTGACTGCAGATCAAGAGGTCCCCAGTTCAAATCTGGGTGCCCACTCCA	GACTGCAGATCAAGAGGTCCCC	4	0	518	1	0	274
Cys_chr7_plus_148912749_148912820.xls	GGGGGTATAGCTCAGGGGTAGAGCATTTGACTGCAGATCAAGAGGTCTCTGGTTCAAATCCAGGTGCCCCCTCCA	GGGGTATAGCTCAGG	97	0	0	42	0	0
Cys_chr7_plus_148925979_148926050.xls	GGGCGTATAGCTCAGGGGTAGAGCATTTGACTGCAGATCAAGAGGTCCCCAGTTCAAATCTGGGTGCCCCCTCCA	GACTGCAGATCAAGAGGTCCCC	4	0	518	1	0	274
Cys_chr7_plus_148992848_148992919.xls	GGGGGTATAGCTCACAGGTAGAGCATTTGACTGCAGATCAAGAGGTCCCCGGTTCAAATCTGGGTGCCCCCTCCA	GACTGCAGATCAAGAGGTCCCC	4	0	518	1	0	274
Cys_chr14_plus_72499432_72499503.xls	GGGGGTATAGCTCAGGGGTAGAGCATTTGACTGCAGATCAAGAGGTCCCCGGTTCAAATCCGGGTGCCCCCTCCA	GACTGCAGATCAAGAGGTCCCC	4	0	518	1	0	274
Cys_chr15_plus_77824052_77824124.xls	GGGGGTATAGCTCAGTGGGTAGAGCATTTGACTGCAGATCAAGAGGTCCCCGGTTCAAATCCGGGTGCCCCCTCCA	GACTGCAGATCAAGAGGTCCCC	4	0	518	1	0	274
Cys_chr17_minus_34243501_34243572.xls	GGGGGTAGGGCTCAGGGATAGAGCATTTGACTGCAGATCAAGAGGTCCCCGGTTCGAATCTAGGTGCCCCCTCCA	GACTGCAGATCAAGAGGTCCCC	4	0	518	1	0	274
Cys_chr17_minus_34271463_34271534.xls	GGGGGTATAGCTCAGGGGTAGAGCATTTGACTGCAGATCAAGAAGTCCCCGGTTCAAATCCGGGTGCCCCCTCCA	GGGGTATAGCTCAGG	97	0	0	42	0	0
Cys_chr17_minus_34279071_34279142.xls	GGGGGTATAGCTCAGTGGTAGAGCATTTGACTGCAGATCAAGAGGTCCCTGGTTCAAATCCGGGTGCCCCCTCCA	GGGGGTATAGCTCAGTGGTAGAG	159	54	429	70	26	227
Cys_chrM_minus_5762_5827.xls	AGCTCCGAGGTGATTTTCATATTGAATTGCAAATTCGAAGAAGCAGCTTCAAACCTGCCGGGGCTTCCA	TTGCAAATTCGAAGAAGCAGC	63	0	9	27	0	4
Gln_chr1_minus_143550793_143550864.xls	GGTTCCATGGTGTAATGGTGAGCACTTTGGACTCTGAATACAGTGATCAGAGTTCAAGTCTCACTGGGACCTCCA	GGTTCCATGGTGTAAT	3	2	0	1	0	0
Gln_chr1_minus_144943384_144943455.xls	GGTTCCATGGTGTAATGGTGACCACTTTGGACTCTGAATACAGTGATCAGAGTTCAAGTCTCACTGGAACCTCCA	GGTTCCATGGTGTAAT	3	2	0	1	0	0
Gln_chr1_minus_146204006_146204077.xls	GGTTCCATGGTGTAATGGTAAGCACTCTGGACTCTGAATCCAGCGATCCGAGTTCGAGTCTCGGTGGAACCTCCA	GGACTCTGAATCCAGCGATCCG	7	61	3939	3	29	2088
Gln_chr1_plus_144674661_144674732.xls	GGTTCCATGGTGTAATGGTGAGCACTCTGGACTCTGAATCCAGCGATCCGAGTTCGAGTCTCGGTGGAACCTCCA	GGACTCTGAATCCAGCGATCCG	7	61	3939	3	29	2088
Gln_chr1_plus_146267561_146267632.xls	GGTTCCATGGTGTAATGGTAAGCACTCTGGACTCTGAATCCAGCCATCTGAGTTCGAGTCTCTGTGGAACCTCCA	ACTCTGGACTCTGAATCCAGC	96	16	64	42	7	33
Gln_chr2_minus_117498979_117499050.xls	TAGGACATGGTGTAATAGGTAGAATGGAGAATTTTGAATTCTCAGGGGTAGGTTCAATTCCTATAGTTCTAGCCA	ATTTTGAATTCTCAGG	0	1	0	0	0	0
Gln_chr4_minus_40603500_40603572.xls	GACCATGTGGCCTAAGGGAAAAGACATCTCACTTTGGGTCAGAAGATTGAGGGTTCAAGTCCTTTCATGGTCACCA	TCAGAAGATTGAGGG	1	0	0	0	0	0
Gln_chr6_minus_26419403_26419474.xls	GGCCCCATGGTGTAATGGTTAGCACTCTGGACTTTGAATCCAGCGATCCGAGTTCAAATCTCGGTGGGACCTCCA	ACTTTGAATCCAGCGATCCG	199	93	4226	87	45	2240
Gln_chr6_minus_27623510_27623581.xls	GGTTCCATGGTGTAATGGTTAGCACTCTGGACTCTGAATCCAGCGATCCGAGTTCAAGTCTCGGTGGAACCTCCA	GGACTCTGAATCCAGCGATCCG	7	61	3939	3	29	2088
Gln_chr6_minus_27867114_27867185.xls	GGCCCCATGGTGTAATGGTCAGCACTCTGGACTCTGAATCCAGCGATCCGAGTTCAAATCTCGGTGGGACCCCCA	GGACTCTGAATCCAGCGATCCG	7	61	3939	3	29	2088
Gln_chr6_plus_18944381_18944452.xls	GGTTCCATGGTGTAATGGTTAGCACTCTGGACTCTGAATCCAGCGATCCGAGTTCAAATCTCGGTGGAACCTCCA	GGACTCTGAATCCAGCGATCCG	7	61	3939	3	29	2088
Gln_chr6_plus_27371191_27371262.xls	GGTTCCATGGTGTAATGGTTAGCACTCTGGACTCTGAATCCGGTAATCCGAGTTCAAATCTCGGTGGAACCTCCA	TGGTGTAATGGTTAGC	1019	48	70	449	23	37
Gln_chr6_plus_28665135_28665206.xls	GGTCCCATGGTGTAATGGTTAGCACTCTGGACTTTGAATCCAGCAATCCGAGTTCGAATCTCGGTGGGACCTCCA	TGGTGTAATGGTTAGC	1019	48	70	449	23	37
Gln_chr6_plus_37395973_37396045.xls	GTGCAGAGTAGTACAGTGGTTAAACCATGGTCTTTGGAGCCAGACTGCCTGGGGTCGGATCCCAGCTCTCACACCA	None				0	0	0
Gln_chr6_plus_145545552_145545623.xls	GGTCCCATGGTGTAATGGTTAGCACTCTGGGCTTTGAATCCAGCAATCCGAGTTCGAATCTTGGTGGGACCTCCA	TGGTGTAATGGTTAGC	1019	48	70	449	23	37
Gln_chr9_minus_5085085_5085156.xls	TAGGATATGGTTTAATAGGTAGCATGGAGAATTTTGGAGTCTCAGGGATAGGTTCAATTCCTATAGTTCCAGCCA	ATTTTGGAGTCTCAGGG	1	0	0	0	0	0
Gln_chr9_minus_125695343_125695415.xls	GAGCTGTAGCATAGTGATTAGGGACATGGACTCTGGAGCCAAATCTGCCTGGGTTCTAGTCCCAGCTGTCTCACCA	NONE				0	0	0
Gln_chr12_plus_73137449_73137521.xls	GGTTCCATGGTGTAATGGTAAGCACCCTGGACTCTGAATCCAGCAACCAGAGTTCCAGTCTCAGCGTGGACCTCCA	GGACTCTGAATCCAGC	3	0	12	1	0	6
Gln_chr16_plus_3359814_3359885.xls	TAGGACTTGGTGTAATGGGTAGCACAGAGAATTTTGGATTCTCAGGGGTGGGTTCAATTCCTTTCGTCCTAGCCA	TGGTGTAATGGGTAGC	10	0	1	4	0	0
Gln_chr16_plus_70282391_70282464.xls	GGCAGTATGGTAGAGTGGTTAAGATCATGAACTCTGAAGTCAGAGATACTTGAATTTGAATGCTGGTTCTGTCACCA	NONE				0	0	0
Gln_chr17_plus_44624889_44624960.xls	GGTCCCATGGTGTAATGGTTAGCACTCTGGACTTTGAATCCAGCGATCCGAGTTCAAATCTCGGTGGGACCTCCA	ACTTTGAATCCAGCGATCCG	199	93	4226	87	45	2240
Gln_chr20_plus_17803142_17803219.xls	GGCAGTGTAGCCCAGAGGTTCAAGGGCATTCGCTCTGGTATCAGAAGGGTCTGGGTTCAAATCCCTTGTGCACTGCTTCCA	NONE				0	0	0
Gln_chrM_minus_4330_4401.xls	TAGGATGGGGTGTGATAGGTGGCACGGAGAATTTTGGATTCTCAGGGATGGGTTCGATTCTCATAGTCCTAGCCA	TAGGATGGGGTGTGATAGGTGGC	21	46	114	9	22	60
Glu_chr1_minus_16734361_16734432.xls	TCCCTGGTGGTCTAGTGGCTAGGATTCGGCGCTTTCACCGCCGCGGCCCGGGTTCGATTCCCGGTCAGGGAACCA	GGTTCGATTCCCGGTCAGG	599	1816	1628	264	879	863
Glu_chr1_minus_144110590_144110661.xls	TCCCTGGTGGTCTAGTGGTTAGGATTCGGCGCTCTCACCGCCGCGGCCCGGGTTCGATTCCCGGTCAGGGAACCA	TCCCTGGTGGTCTAGTGGTTAGG	934	5299	770	412	2564	408
Glu_chr1_minus_147930979_147931051.xls	TCCCTGGTGGTCTAGTGGCTAGGATTCGGCGCTTTCACCGCCTGCAGCTCGAGTTCGATTCCTGGTCAGGGAACCA	TCCCTGGTGGTCTAGTGGCTAGG	8	148	12	3	71	6
Glu_chr1_minus_170424162_170424230.xls	CCCTGTGGTCTAGTGGTTAGGAGTTGGTGCTTTCGTCATGACAGCCCAGGTTCAATTCCTGGTTAGAGACCA	TGGTCTAGTGGTTAGG	198	445	66	87	215	34
Glu_chr1_plus_17071665_17071736.xls	TCCCTGGTGGTCTAGTGGCTAGGATTCGGCGCTTTCACCGCCGCGGCCCGGGTTCGATTCCCGGCCAGGGAACCA	TCCCTGGTGGTCTAGTGGCTAGG	8	148	12	3	71	6
Glu_chr1_plus_147600896_147600964.xls	TCCCTGGTAGTCTAGTGGCTAAAGTTTGGCGCTCTCACCGCCGGGACTGGTTGATTCCAGATCAGGGGACCA	TCCCTGGTAGTCTAGTG	0	1	0	0	0	0
Glu_chr1_plus_147986426_147986494.xls	TCCCTGGTAGTCTAGTGGCTAAAGTTTGGCGCTTTCACCGCCGGGACTGGTTGATTCCAGATCAGGGGACCA	TCCCTGGTAGTCTAGTG	0	1	0	0	0	0
Glu_chr1_plus_159849132_159849203.xls	GCGTTGGTGGTGTAGTGGTGAGCACAGCTGCCTTTCAAGCAGTTAACGCGGGTTCGATTCCCGGGTAACGAACCA	GCGTTGGTGGTGTAGTGGTGAGC	0	14	10	0	6	5
Glu_chr1_plus_247135070_247135141.xls	TCCCTGGTGGTCTAGTGGTTAGGATTCGGCGCTCTCACCGCCGCGGCCCGGGTTCGATTCCCGGTCAGGAAACCA	TCCCTGGTGGTCTAGTGGTTAGG	934	5299	770	412	2564	408
Glu_chr2_minus_130811171_130811242.xls	TCCCATATGGTCTAGCGGTTAGGATTCCTGGTTTTCACCCAGGTGGCCCGGGTTCGACTCCCGGTATGGGAACCA	CATATGGTCTAGCGGTTAGGATTCC	69	48	340	30	23	180
Glu_chr2_plus_74977554_74977622.xls	GCCTGTGGTCTAGTGGTTAGAATTCAGTGTTTTCAGTGCTCTAGTCCAGGTTCAATTCCTGGTCAGGGACCA	GTGGTCTAGTGGTTAG	14	14	4	6	6	2
Glu_chr3_minus_126895867_126895938.xls	CCCCTGGTGGTCTATCGGTTAGGATTCAGACCTCTCACCACTGCTACCCATGCTCGATTCCTGGTCAGGGAACCA	GTCTATCGGTTAGGA	0	1	0	0	0	0
Glu_chr6_plus_29057955_29058026.xls	TCCCTGGTGGTCTAGTGGTTAGGATTCGGCGCTCTCACCGCCGCGGCCCGGGTTCGATTCCCGTCAGGGAACCA	TCCCTGGTGGTCTAGTGGTTAGG	934	5299	770	412	2564	408
Glu_chr8_plus_59667352_59667422.xls	TCCTTGATGTCTAGTGGTTAGGATTTGGTGCTCTCACTGCAGCAGCCTGGGTTCATTTCTCAGTCAGGGAACCA	CTAGTGGTTAGGATT	8	0	0	3	0	0
Glu_chr13_minus_40928061_40928132.xls	CCCCTGGTGGTCTAGTGCTTAGGATTCGGTGCTCTCACCGCTGCTGCCTGCGTTCGATTCCCGGTCAGGGAACCA	GTTCGATTCCCGGTCAGG	214	1172	615	94	567	326
Glu_chr13_minus_44390062_44390133.xls	TCCCACATGGTCTAGCGGTTAGGATTCCTGGTTTTCACCCAGGCGGCCCGGGTTCGACTCCCGGTGTGGGAACCA	GGTTCGACTCCCGGTGTGG	277	191	1275	122	92	676
Glu_chr14_minus_31306567_31306637.xls	ACCCTGTGGTCTAGTGGCTAAGACTTTGTGCTTTCATTGCTGCATCCTAGGTTCAATTCCCAGTCAGGGAACCA	ATTCCGGCTCGAAGGACCA (No match)	10	1	2	4	0	1
Glu_chr18_plus_41553749_41553820.xls	CCCCGGGTGGTGTAGTGGATGGGATTTGGCGCTCTCACCACCATGGCCCGGATTTGATTCCCGGTCAGGGAACCA	ATTCCCGGTCAGGGA	3	0	0	1	0	0
Glu_chrM_minus_14675_14743.xls	GTTCTTGTAGTTGAAATACAACGATGGTTTTTCATATCATTGGTCGTGGTTGTAGTCCGTGCGAGAATACCA	CATATCATTGGTCGTGGT	74	25	316	32	12	167
Gly_chr1_minus_16745021_16745091	GCATTGGTGGTTCAGTGGTAGAATTCTCGCCTCCCACGCGGGAGACCCGGGTTCAATTCCCGGCCAATGCACCA	ATTGGTGGTTCAGTGGTAGA	1641	12252	5139	724	5930	2725
Gly_chr1_minus_16877353_16877423	GCGTTGGTGGTTTAGTGGTAGAATTCTCGCCTCCCATGCGGGAGACCCGGGTTCAATTCCCGGCCACTGCACCA	AGTGGTAGAATTCTCGC	603	332	1509	266	160	800
Gly_chr1_minus_144109221_144109292	GCGTTGGTGGTATAGTGGTGAGCATAGCTGCCTTCCAAGCAGTTGACCCGGGTTCGATTCCCGGCCAACGCACCA	GCGTTGGTGGTATAGTGGTGAGC	1494	38911	25363	659	18835	13449
Gly_chr1_minus_159676585_159676656	GCGTTGGTGGTATAGTGGTGAGCATAGTTGCCTTCCAAGCAGTTGACCCGGGCTCGATTCCCGCCCAACGCACCA	GCGTTGGTGGTATAGTGGTGAGC	1494	38911	25363	659	18835	13449
Gly_chr1_minus_159760261_159760331	GCATTGGTGGTTCAGTGGTAGAATTCTCGCCTGCCACGCGGGAGGCCCGGGTTCGATTCCCGGCCAATGCACCA	ATTGGTGGTTCAGTGGTAGA	1641	12252	5139	724	5930	2725
Gly_chr1_plus_16926367_16926437	GCCTTGGTGGTGCAGTGGTAGAATTCTCGCCTCCCACGTGGGAGACCCGGGTTCAATTCCCGGCCAATGCACCA	AGTGGTAGAATTCTCGC	603	332	1509	266	160	800
Gly_chr1_plus_159679718_159679788	GCATGGGTGGTTCAGTGGTAGAATTCTCGCCTGCCACGCGGGAGGCCCGGGTTCGATTCCCGGCCCATGCACCA	GCATGGGTGGTTCAGTGGTAGAATTC	728	5252	2864	321	2542	1518
Gly_chr1_plus_159716980_159717050	GCATAGGTGGTTCAGTGGTAGAATTCTTGCCTGCCACGCAGGAGGCCCAGGTTTGATTCCTGGCCCATGCACCA	TGGTTCAGTGGTAGAA	54	813	0	23	393	0
Gly_chr2_minus_70329627_70329697	GCGCCGCTGGTGTAGTGGTATCATGCAAGATTCCCATTCTTGCGACCCGGGTTCGATTCCCGGGCGGCGCACCA	GCGCCGCTGGTGTAGTGGTATC	45	5326	367	19	2578	194
Gly_chr6_plus_142620469_142620539	GCATGGGTGATTCAGTGGTAGAATTTTCACCTGCCATGCAGGAGGTCCAGGTTCATTTCCTGGCCTATGCACCA	ATGGGTGATTCAGTGGTAGA	0	0	2	0	0	1
Gly_chr16_minus_69369615_69369685	GCATTGGTGGTTCAGTGGTAGAATTCTCGCCTGCCACGCGGGAGGCCCGGGTTTGATTCCCGGCCAGTGCACCA	ATTGGTGGTTCAGTGGTAGA	1641	12252	5139	724	5930	2725
Gly_chr16_plus_69380098_69380168	GCATTGGTGGTTCAGTGGTAGAATTCTCGCCTGCCATGCGGGCGGCCGGGCTTCGATTCCTGGCCAATGCACCA	ATTGGTGGTTCAGTGGTAGA	1641	12252	5139	724	5930	2725
Gly_chr17_plus_8065591_8065662	GCGTTGGTGGTATAGTGGTAAGCATAGCTGCCTTCCAAGCAGTTGACCCGGGTTCGATTCCCGGCCAACGCACCA	GCGTTGGTGGTATAGTGGTAAGC	511	13613	11306	225	6589	5995
Gly_chr17_plus_19704767_19704837	GCATTGGTGGTTCAATGGTAGAATTCTCGCCTCCCACGCAGGAGACCCAGGTTCGATTCCTGGCCAATGCACCA	TGGTAGAATTCTCGCC	399	45	4	176	21	2
Gly_chr19_plus_4675082_4675153	GCGTTGGTGGTATAGTGGTTAGCATAGCTGCCTTCCAAGCAGTTGACCCGGGTTCGATTCCCGGCCAACGCACCA	GCGTTGGTGGTATAGTGGTTAGC	661	13629	11574	291	6597	6137
Gly_chrM_plus_9992_10059	ACTCTTTTAGTATAAATAGTACCGTTAACTTCCAATTAACTAGTTTTGACAACATTCAAAAAAGAGTACCA	GACAACATTCAAAAAAGA	0	0	8	0	0	4
His_chr1_minus_144108238_144108309	GCCGTGATCGTATAGTGGTTAGTACTCTGCGTTGTGGCCGCAGCAACCTCGGTTCGAATCCGAGTCACGGCACCA	CGTGATCGTATAGTGGTTAGTACTCT	910	34	40092	401	16	21259
His_chr1_minus_147422452_147422523	GCCATGATCGTATAGTGGTTAGTACTCTGCGCTGTGGCCGCAGCAACCTCGGTTCGAATCCGAGTCACGGCACCA	AGTGGTTAGTACTCT	202	13	2246	89	6	1190
His_chr3_minus_149799253_149799324	GCAGTGACTGTATAGTGGTTAGCACTCTGTGTTGTGGCCACAGCAACCATGGTTCAAATCTGAGTCATGACACCA	AGTGGTTAGCACTCT	2	0	11	0	0	5
His_chrM_plus_12139_12207	GTAAATATAGTTTAACCAAAACATCAGATTGTGAATCTGACAACAGAGGCTTACGACCCCTTATTTACCCCA	AGATTGTGAATCTGACAACAGAG	6	4	125	2	1	66
Ile_chr2_plus_42891180_42891272	GCTCCAGTGGCGCAATCGGTTAGCGCGCGGTACTTATACAGCAGTACATGCAGAGCAATGCCGAGGTTGTGAGTTCGAGCCTCACCTGGAGCACCA	AATGCCGAGGTTGTGA	4	95	4	1	45	2
Ile_chr6_minus_26829200_26829273	GGCCGGTTAGCTCAGTTGGTCAGAGCGTGGTGCTAATAACGCCAAGGTCGCGGGTTCGATCCCCGTACGGGCCACCA	GGCCGGTTAGCTCAG	235	15	0	103	7	0
Ile_chr6_minus_26853234_26853307	GGCCGGTTAGCTCAGTTGGTTAGAGCGTGGTGCTAATAACGCTAAGGTCGCGGGTTCGATCCCCGTACTGGCCACCA	GGCCGGTTAGCTCAG	235	15	0	103	7	0
Ile_chr6_minus_27350969_27351042	GGCTGGTTAGCTCAGTTGGTTAGAGCGTGGTGCTAATAACGCCAAGGTCGCGGGTTCGATCCCCGTACTGGCCACCA	TCCCCGTACTGGCCACCA	7	139	3	3	67	1
Ile_chr6_plus_26662329_26662402	GGCCGGTTAGCTCAGTTGGTTAGAGCGTGGTGCTAATAACGCCAAGGTCGCGGGTTCGATCCCCGTACGGGCCACCA	GGCCGGTTAGCTCAG	235	15	0	103	7	0
Ile_chr6_plus_27096104_27096197	GCTCCAGTGGCGCAATCGGTTAGCGCGCGGTACTTATATGGCAGTATGTGTGCGAGTGATGCCGAGGTTGTGAGTTCGAGCCTCACCTGGAGCACCA	AGTTCGAGCCTCACCTGGA	5	5	36	2	2	19
Ile_chr6_plus_27349718_27349791	GGCTGGTTAGTTCAGTTGGTTAGAGCGTGGTGCTAATAACGCCAAGGTCGTGGGTTCGATCCCCATATCGGCCACCA	AGTTGGTTAGAGCGTG	3	3	0	1	1	0
Ile_chr6_plus_27707179_27707272	GCTCCAGTGGCGCAATCGGTTAGCGCGCGGTACTTATACAACAGTATATGTGCGGGTGATGCCGAGGTTGTGAGTTCGAGCCTCACCTGGAGCACCA	AGTTCGAGCCTCACCTGGA	5	5	36	2	2	19
Ile_chr6_plus_27744341_27744414	GGCCGGTTAGCTCAGTCGGCTAGAGCGTGGTGCTAATAACGCCAAGGTCGCGGGTTCGATCCCCGTACGGGCCACCA	GGCCGGTTAGCTCAG	235	15	0	103	7	0
Ile_chr6_plus_27763946_27764019	GGCCGGTTAGCTCAGTTGGTTAGAGCGTGGTGCTAATAACGCCAAGGTCGCGGGTTCGATCCCCGTACTGGCCACCA	GGCCGGTTAGCTCAG	235	15	0	103	7	0
Ile_chr6_plus_28613346_28613439	GCTCCAGTGGCGCAATCGGTTAGCGCGCGGTACTTATAAGACAGTGCACCTGTGAGCAATGCCGAGGTTGTGAGTTCAAGCCTCACCTGGAGCACCA	AATGCCGAGGTTGTGA	4	95	4	1	45	2
Ile_chr6_plus_58257213_58257286	GGCCGGTTAGCTCAGTTGGTTAGAGCGTGGCGCTAATAACGCCAAGGTCGCGGGTTCGATCCCCGTACGGGCCACCA	GGCCGGTTAGCTCAG	235	15	0	103	7	0
Ile_chr17_minus_8071034_8071107	GGCCGGTTAGCTCAGTTGGTTAGAGCGTGGTGCTAATAACGCCAAGGTCGCGGGTTCGAACCCCGTACGGGCCACCA	GGCCGGTTAGCTCAG	235	15	0	103	7	0
Ile_chr19_minus_44594648_44594740	GCTCCAGTGGCGCAATCGGTTAGCGCGCGGTACTTATATGACAGTGCGAGCGGAGCAATGCCGAGGTTGTGAGTTCGATCCTCACCTGGAGCACCA	AATGCCGAGGTTGTGA	4	95	4	1	45	2
Ile_chrM_plus_4264_4332	AGAAATATGTCTGATAAAAGAGTTACTTTGATAGAGTAAATAATAGGAGCTTAAACCCCCTTATTTCTACCA	CTTTGATAGAGTAAATAATAGGAGC	10	0	74	4	0	39
Ile_chrX_minus_3766418_3766491	GGCCGGTTAGCTCAGTTGGTAAGAGCGTGGTGCTGATAACACCAAGGTCGCGGGCTCGACTCCCGCACCGGCCACCA	GGCCGGTTAGCTCAG	235	15	0	103	7	0
Leu_chr1_minus_159848360_159848443	GTCAGGATGGCCGAGCAGTCTTAAGGCGCTGCGTTCAAATCGCACCCTCCGCTGGAGGCGTGGGTTCGAATCCCACTTTTGACACCA	AGGCGTGGGTTCGAATCCCACT	32	0	0	14	0	0
Leu_chr1_plus_159677947_159678029	GTCAGGATGGCCGAGCGGTCTAAGGCGCTGCGTTCAGGTCGCAGTCTCCCCTGGAGGCGTGGGTTCGAATCCCACTCCTGACACCA	GTCAGGATGGCCGAGCGGTCTAAGG	49	280	106	21	135	56
Leu_chr1_plus_247134677_247134782	GTCAGGATGGCCGAGTGGTCTAAGGCGCCAGACTCAAGGTAAGCACCTTGCCTGCGGGCTTTCTGGTCTCCGGATGGAGGCGTGGGTTCGAATCCCACTTCTGACACCA	ATCCCACTTCTGACACCA	257	245	54	113	118	28
Leu_chr2_plus_30131072_30131144	GGGCCAGTGGCTCAATGGATAATGCGTCTGACTAAGAATCAGAAGATTCCAGCCTTGACTCCTGGCTGGCTCACCA	ATCAGAAGATTCCAG	8	0	0	3	0	0
Leu_chr3_minus_149703918_149703999	GGTAGCATGGCTGAGTGGTCTAAGATTCTGAATTAAGTCTCCAGTCTCTTTGGGGGCGTGGTTTTCAATCCCACCGCTGCTACCA	None				0	0	0
Leu_chr4_minus_156604428_156604502	GTTAAGATGGCAGAGCCTGGTAATTGCATAAAACTTAAAATTTTATAATCAGAGGTTCAACTCCTCTTCTTAACACCA	GTTAAGATGGCAGAGCC	2	1	0	0	0	0
Leu_chr5_minus_159324619_159324696	GGCAGTGGAGTTTAGTGGTTAAGGACCTGCTCAGACATCACAGGTAGGTAGATCTGGGTTCAAACCCTAGCCCTGGCACCA	None				0	0	0
Leu_chr5_minus_180457080_180457161	GGTAGCGTGGCCGAGCGGTCTAAGGCGCTGGATTAAGGCTCCAGTCTCTTCGGAGGCGTGGGTTCGAATCCCACCGCTGCCACCA	GGTAGCGTGGCCGAGCGGTCTAAG	109	310	31	48	150	16
Leu_chr5_plus_180547307_180547388	GGTAGCGTGGCCGAGCGGTCTAAGGCGCTGGATTAAGGCTCCAGTCTCTTCGGGGGCGTGGGTTCGAATCCCACCGCTGCCACCA	GGTAGCGTGGCCGAGCGGTCTAAG	109	310	31	48	150	16
Leu_chr6_minus_27306313_27306395	ACCGGGATGGCTGAGTGGTTAAGGCGTTGGACTTAAGATCCAATGGACAGGTGTCCGCGTGGGTTCGAGCCCCACTCCCGGTACCA	ACTTAAGATCCAATGGA	9	18	1	3	8	0
Leu_chr6_minus_27678327_27678433	GTCAGGATGGCCGAGTGGTCTAAGGCGCCAGACTCAAGTTGCTACTTCCCAGGTTTGGGGCTTCTGGTCTCCGCATGGAGGCGTGGGTTCGAATCCCACTTCTGACACCA	ATCCCACTTCTGACACCA	257	245	54	113	118	28
Leu_chr6_minus_27681396_27681503	GTCAGGATGGCCGAGTGGTCTAAGGCGCCAGACTCAAGCTTACTGCTTCCTGTGTTCGGGTCTTCTGGTCTCCGTATGGAGGCGTGGGTTCGAATCCCACTTCTGACACCA	ATCCCACTTCTGACACCA	257	245	54	113	118	28
Leu_chr6_minus_27796877_27796959	ACCGGGATGGCCGAGTGGTTAAGGCGTTGGACTTAAGATCCAATGGGCTGGTGCCCGCGTGGGTTCGAACCCCACTCTCGGTACCA	GATGGCCGAGTGGTTAAGG	71	0	2	31	0	1
Leu_chr6_minus_28554379_28554460	GGTAGCGTGGCCGAGTGGTCTAAGACGCTGGATTAAGGCTCCAGTCTCTTCGGGGGCGTGGGTTTGAATCCCACCGCTGCCACCA	GGCTCCAGTCTCTTCGGG	510	98	55	225	47	29
Leu_chr6_minus_28971979_28972084	GTCAGGATGGCCGAGTGGTCTAAGGCGCCAGACTCAAGCTAAGCTTCCTCCGCGGTGGGGATTCTGGTCTCCAATGGAGGCGTGGGTTCGAATCCCACTTCTGACACCA	ATCCCACTTCTGACACCA	257	245	54	113	118	28
Leu_chr6_plus_29016809_29016913	GTCAGGATGGCCGAGTGGTCTAAGGCGCCAGACTCAAGCTTGGCTTCCTCGTGTTGAGGATTCTGGTCTCCAATGGAGGCGTGGGTTCGAATCCCACTTCTGACACCA	ATCCCACTTCTGACACCA	257	245	54	113	118	28
Leu_chr6_plus_29064758_29064839	GGTAGCGTGGCCGAGCGGTCTAAGGCGCTGGATTAAGGCTCCAGTCTCTTCGGGGGCGTGGGTTCAAATCCCACCGCTGCCACCA	GGTAGCGTGGCCGAGCGGTCTAAG	109	310	31	48	150	16
Leu_chr6_plus_69971099_69971181	ACTCATTTGGCTGAGTGGTTAAGGCATTGGACTTAAGATCCAATGGAGTAGTGGCTGTGTGGGTTTAAACCCCACTACTGGTACCA	ACTTAAGATCCAATGGA	9	18	1	3	8	0
Leu_chr6_plus_144579377_144579459	ACCAGGATGGCCGAGTGGTTAAGGCGTTGGACTTAAGATCCAATGGACATATGTCCGCGTGGGTTCGAACCCCACTCCTGGTACCA	ACCAGGATGGCCGAGTGGTTAAGGC	5	64	21	2	30	11
Leu_chr11_plus_9253366_9253439	GCCTCCTTAGTGCAGTAGGTAGCGCATCAGTCTCAAAATCTGAATGGTCCTGAGTTCAAGCCTCAGAGGGGGCACCA	AGTAGGTAGCGCATCA	1	0	0	0	0	0
Leu_chr11_plus_59075804_59075886	ACCAGAATGGCCGAGTGGTTAAGGCGTTGGACTTAAGATCCAATGGATTCATATCCGCGTGGGTTCGAACCCCACTTCTGGTACCA	TGGCCGAGTGGTTAAGG	16	9	5	7	4	2
Leu_chr14_plus_20163369_20163450	GGTAGTGTGGCCGAGCGGTCTAAGGCGCTGGATTTAGGCTCCAGTCTCTTCGGGGGCGTGGGTTCGAATCCCACCACTGCCACCA	GGCTCCAGTCTCTTCGGG	510	98	55	225	47	29
Leu_chr16_minus_22114533_22114614	GGTAGCGTGGCCGAGTGGTCTAAGGCGCTGGATTTAGGCTCCAGTCATTTCGATGGCGTGGGTTCGAATCCCACCGCTGCCACCA	TCGAATCCCACCGCTGCCACCA	98	10	0	43	4	0
Leu_chr16_plus_55891364_55891446	GTCAGGATGGCCGAGCGGTCTAAGGCGCTGCGTTCAGGTCGCAGTCTCCCCTGGAGGCGTGGGTTCGAATCCCACTTCTGACACCA	ATCCCACTTCTGACACCA	257	245	54	113	118	28
Leu_chr17_minus_7964357_7964438	GGTAGCGTGGCCGAGCGGTCTAAGGCGCTGGATTTAGGCTCCAGTCTCTTCGGAGGCGTGGGTTCGAATCCCACCGCTGCCACCA	GGTAGCGTGGCCGAGCGGTCTAAG	109	310	31	48	150	16
Leu_chr20_minus_48385749_48385830	GGTAGGGTGGCCGAGCGGTCTAAGGCACTGTATTAAGACTCCAGTCTCTTCAGAGGCATGGGTTTGAATCCCACTGCTGCCACCA	GCCGAGCGGTCTAAGG	17	3	0	7	1	0
Leu_chrM_plus_3231_3305	GTTAAGATGGCAGAGCCCGGTAATCGCATAAAACTTAAAACTTTACAGTCAGAGGTTCAATTCCTCTTCTTAACACCA	AACTTAAAACTTTACAGTCAGA	9	3	44	3	1	23
Leu_chrM_plus_12267_12337	ACTTTTAAAGGATAACAGCTATCCATTGGTCTTAGGCCCCAAAAATTTTGGTGCAACTCCAAATAAAAGTACCA	ACTTTTAAAGGATAACAGC	6	0	10	2	0	5
Leu_chrX_minus_55224480_55224554	GTTAAGATGGCAGAGCCCGGCAATTGCATAAGACTTAAAACTTTATAATCAGAGGTTCAACTCCTCTCATTAACACCA	GTTAAGATGGCAGAGCC	2	1	0	0	0	0
Lys_chr1_minus_55196130_55196202	GCCCAGCTAGCTCAGTCGGTAGAGCATGAGACTCTTAATCTCAGGGTCATGGGTTTGAGCCCCACGTTTGGTGCCA	TAGCTCAGTCGGTAGAG	509	2000	690	224	968	365
Lys_chr1_minus_144106879_144106951	GCCCGGCTAGCTCAGTCGGTAGAGCATGAGACTCTTAATCTCAGGGTCGTGGGTTCGAGCCCCACGTTGGGCGCCA	TAGCTCAGTCGGTAGAG	509	2000	690	224	968	365
Lys_chr1_plus_202742278_202742350	GCCCGGATAGCTCAGTCGGTAGAGCATCAGACTTTTAATCTGAGGGTCCAGGGTTCAAGTCCCTGTTCGGGCGCCA	GCCCGGATAGCTCAGTCGGTAGAG	1048	8395	12492	462	4063	6624
Lys_chr1_plus_203709894_203709966	GCCCGGAGAGCTCAGTGGGTAGAGCATCAGACTTTTAATCTGAGGGTCCAGGGTTCAAGTCCTCGTTCGGGCACCA	TTTTAATCTGAGGGTCCAG	60	29	274	26	14	145
Lys_chr5_minus_26234296_26234368	GCCCGACTACCTCAGTCGGTGGAGCATGGGACTCTTCATCCCAGGGTTGTGGGTTCGAGCCCCACATTGGGCACCA	CAGTCGGTGGAGCATG	0	1	0	0	0	0
Lys_chr6_minus_27410748_27410820	GCCTGGGTAGCTCAGTCGGTAGAGCATCAGACTTTTAATCTGAGGGTCCAGGGTTCAAGTCCCTGTCCAGGCGCCA	TAGCTCAGTCGGTAGAG	509	2000	690	224	968	365
Lys_chr6_minus_27667572_27667644	GCCTGGATAGCTCAGTCGGTAGAGCATCAGACTTTTAATCTGAGGGTCCAGGGTTCAAGTCCCTGTTCAGGCGCCA	TAGCTCAGTCGGTAGAG	509	2000	690	224	968	365
Lys_chr6_plus_27651825_27651897	ACCTGGGTAGCTCAGTAGGTAGAACATCAGACTTTTAATCTGAGGGTCTAGGGTTCAAGTCCCTGTCCAGGCGCCA	GGTTCAAGTCCCTGT	17	0	2	7	0	1
Lys_chr6_plus_28823500_28823572	GCCTGGATAGCTCAGTTGGTAGAACATCAGACTTTTAATCTGACGGTGCAGGGTTCAAGTCCCTGTTCAGGCGCCA	GATAGCTCAGTTGGTAGA	30	74	158	13	35	83
Lys_chr7_ra_plus_397621_397697	GCCCACGTAGCTCAATGGTCAGAGCGTGCGndomGCTTTTAACCGCAAGGAAGGCTGCGAGTTCGACCCTCGCCGTGGGCTCCA	None				0	0	0
Lys_chr11_plus_51216476_51216548	AACCGAATAGCTTAGTTGATGAAGCGTGAGACTCTTAATCTCAGGGTAGTGGGTTCAAGCCCCACATTGGACACCA	AGACTCTTAATCTCAGG	9	1	0	3	0	0
Lys_chr11_plus_59080478_59080550	GCCCGGATAGCTCAGTCGGTAGAGCATCAGACTTTTAATCTGAGGGTCCGGGGTTCAAGTCCCTGTTCGGGCGCCA	GCCCGGATAGCTCAGTCGGTAGAG	1048	8395	12492	462	4063	6624
Lys_chr11_plus_121935865_121935937	GCCTGGATAGCTCAGTTGGTAGAGCATCAGACTTTTAATCTGAGGGTCCAGGGTTCAAGTCCCTGTTCAGGCGCCA	GCCTGGATAGCTCAGTTGGTAGAG	90	150	718	39	72	380
Lys_chr12_plus_27734573_27734645	ACCCAGATAGCTCAGTCAGTAGAGCATCAGACTTTTAATCTGAGGGTCCAAGGTTCATGTCCCTTTTTGGGTGCCA	TTTTAATCTGAGGGTCCA	0	8	0	0	3	0
Lys_chr14_minus_57776366_57776438	GCCCGGCTAGCTCAGTCGGTAGAGCATGGGACTCTTAATCCCAGGGTCGTGGGTTCGAGCCCCACGTTGGGCGCCA	TAGCTCAGTCGGTAGAG	509	2000	690	224	968	365
Lys_chr16_minus_3147407_3147479	GCCCGGCTAGCTCAGTCGGTAGAGCATGAGACCCTTAATCTCAGGGTCGTGGGTTCGAGCCCCACGTTGGGCGCCA	TAGCTCAGTCGGTAGAG	509	2000	690	224	968	365
Lys_chr16_minus_3170556_3170628	GCCCGGCTAGCTCAGTCGATAGAGCATGAGACTCTTAATCTCAGGGTCGTGGGTTCGAGCCGCACGTTGGGCGCCA	TTAATCTCAGGGTCGTG	440	300	461	194	145	244
Lys_chr16_minus_72069717_72069789	GCCTGGATAGCTCAGTTGGTAGAGCATCAGACTTTTAATCTGAGGGTCCAGGGTTCAAGTCCCTGTTCAGGCACCA	GCCTGGATAGCTCAGTTGGTAGAG	90	150	718	39	72	380
Lys_chr16_plus_3154940_3155012	GCCTGGCTAGCTCAGTCGGCAAAGCATGAGACTCTTAATCTCAGGGTCGTGGGCTCGAGCTCCATGTTGGGCGCCA	TTAATCTCAGGGTCGTG	440	300	461	194	145	244
Lys_chr16_plus_3181502_3181574	GCCCGGCTAGCTCAGTCGGTAGAGCATGGGACTCTTAATCTCAGGGTCGTGGGTTCGAGCCCCACGTTGGGCGCCA	TAGCTCAGTCGGTAGAG	509	2000	690	224	968	365
Lys_chr18_minus_41923269_41923341	GACGAGCTAGCTCAGTCGGTAGAGCATGGGACTCTTAATCCCAGGGTCGTGGGTTTGAGCCCCATGTTGGGCACCA	TAGCTCAGTCGGTAGAG	509	2000	690	224	968	365
Lys_chr19_minus_54729745_54729817	ACCTGGGTAGCTTAGTTGGTAGAGCATTGGACTTTTAATTTGAGGGCCCAGGTTTCAAGTCCCTGTTTGGGTGCCA	TGGTAGAGCATTGGACT	1	0	0	0	0	0
Lys_chr19_minus_57117208_57117280	CTGCAGCTAGCTCAGTCGGTAGAGCATGAGACTCTTAATCTCAGGGTCATGGGTTCGTGCCCCATGTTGGGTGCCA	TAGCTCAGTCGGTAGAG	509	2000	690	224	968	365
Lys_chr19_plus_19713207_19713277	ACCCTGTGGTACAGGGGCTAATATGCTGGGCCTTTACCACTTCAGCCCAGGTTCGATTCCTGGTCAGGGAACCA	GTTCGATTCCTGGTCAGG	0	6	0	0	2	0
Lys_chr19_plus_40758590_40758662	GCCCAGCTAGCTCAGTCGGTAGAGCATAAGACTCTTAATCTCAGGGTTGTGGATTCGTGCCCCATGCTGGGTGCCA	TAGCTCAGTCGGTAGAG	509	2000	690	224	968	365
Lys_chrM_plus_8296_8365	CACTGTAAAGCTAACTTAGCATTAACCTTTTAAGTTAAAGATTAAGAGAACCAACACCTCTTTACAGTGACCA	CACTGTAAAGCTAACTTAGCATT	5	0	98	2	0	51
Met_chr1_plus_151910350_151910421	AGCAGAGTGGCGCAGCGGAAGCGTGCTGGGCCCATAACCCAGAGGTCGATGGATCGAAACCATCCTCTGCTACCA	TAACCCAGAGGTCGATG	156	2	4	68	0	2
Met_chr6_minus_26843553_26843625	GCCCTCTTAGCGCAGCGGGCAGCGCGTCAGTCTCATAATCTGAAGGTCCTGAGTTCGAGCCTCAGAGAGGGCACCA	AGTCTCATAATCTGAAGGTCCTG	23	50	124	10	24	65
Met_chr6_minus_58276451_58276523	GCCCTCTTAGTGCAGCTGGCAGCGCGTCAGTTTCATAATCTGAAAGTCCTGAGTTCAAGCCTCAGAGAGGGCACCA	AATCTGAAAGTCCTGA	0	0	1	0	0	0
Met_chr6_plus_26809691_26809763	GCCCTCTTAGCGCAGCTGGCAGCGCGTCAGTCTCATAATCTGAAGGTCCTGAGTTCAAGCCTCAGAGAGGGCACCA	AGTCTCATAATCTGAAGGTCCTG	23	50	124	10	24	65
Met_chr6_plus_27853643_27853714	AGCAGAGTGGCGCAGCGGAAGCGTGCTGGGCCCATAACCCAGAGGTCGATGGATCTAAACCATCCTCTGCTACCA	TAACCCAGAGGTCGATG	156	2	4	68	0	2
Met_chr6_plus_29020331_29020403	GCCTCCTTAGCGCAGTAGGCAGCGCGTCAGTCTCATAATCTGAAGGTCCTGAGTTCGAACCTCAGAGGGGGCACCA	TCGAACCTCAGAGGGGGCACCA	217	3	2	95	1	1
Met_chr8_minus_124238651_124238723	GCCTCGTTAGCGCAGTAGGTAGCGCGTCAGTCTCATAATCTGAAGGTCGTGAGTTCGATCCTCACACGGGGCACCA	GCCTCGTTAGCGCAGTAG	58	384	219	25	185	116
Met_chr9_plus_19393996_19394070	AGCAGAGTGGTGCAGTGGAAGCATACCTATGGGCCCATAACCCAGAGGTTGATGGATGGAAACCATCCTCTGCTACCA	GAAACCATCCTCTGC	18	0	0	7	0	0
Met_chr16_minus_85975129_85975201	GCCTCGTTAGCGCAGTAGGCAGCGCGTCAGMetTCTCATAATCTGAAGGTCGTGAGTTCGAGCCTCACACGGGGCACCA	GCCTCGTTAGCGCAGTAG	58	384	219	25	185	116
Met_chr16_plus_70017897_70017969	GCCCTCTTAGCGCAGTGGGCAGCGCGTCAGTCTCATAATCTGAAGGTCCTGAGTTCGAGCCTCAGAGAGGGCACCA	AGTCTCATAATCTGAAGGTCCTG	23	50	124	10	24	65
Met_chrM_plus_4403_4470	AGTAAGGTCAGCTAAATAAGCTATCGGGCCCATACCCCGAAAATGTTGGTTATACCCTTCCCGTACTACCA	AGTAAGGTCAGCTAAATAAG	5	5	11	2	2	5
Phe_chr6_minus_28839353_28839426	GCTGAAATAGCTCAGTTGGGAGAGCGTTAGACTGAAGATCTTAAAGTTCCCTGGTTCAACCCTGGGTTTCAGCCCCA	GAAATAGCTCAGTTGGGAGAG	17	20	177	7	9	93
Phe_chr6_minus_28866478_28866550	GCCGAAATAGCTCAGTTGGGAGAGCGTTAGACTGAAGATCTAAAGGTCCCTGGTTCGATCCCGGGTTTCGGCACCA	GCCGAAATAGCTCAGTTGGGAGAG	228	33	308	100	15	163
Phe_chr6_minus_28883589_28883661	GCCGAGATAGCTCAGTTGGGAGAGCGTTAGACTGAAGATCTAAAGGTCCCTGGTTCAATCCCGGGTTTCGGCACCA	CTGAAGATCTAAAGGTCCCTGGT	336	3	7	148	1	3
Phe_chr6_minus_28899072_28899145	GCCGAAATAGCTCAGTTGGGAGAGCGTTAGACCGAAGATCTTAAAGGTCCCTGGTTCAATCCCGGGTTTCGGCACCA	GCCGAAATAGCTCAGTTGGGAGAG	228	33	308	100	15	163
Phe_chr6_plus_27740524_27740599	GCCGAAATAGCTCAATTGGGAGAGTGTTAGACTGAAGATCTTCTGCAGGTCTCTGGTTCAATTCCGGGTTTCGACACCA	ATAGCTCAATTGGGAGAG	0	0	1	0	0	0
Phe_chr6_plus_28840143_28840215	GCCAAAATTGCTCAGTTGGGAGAGCGTTAGACTGAAGATCTAAAGGTCCCTGGTTCGATCCCGGGTTTCACCACCA	CTGAAGATCTAAAGGTCCCTGGT	336	3	7	148	1	3
Phe_chr11_minus_59090429_59090501	GCCGAAATAGCTCAGTTGGGAGAGCGTTAGACTGAAGATCTAAAGGTCCCTGGTTCAATCCCGGGTTTCGGCACCA	GCCGAAATAGCTCAGTTGGGAGAG	228	33	308	100	15	163
Phe_chrM_plus_579_649	GTTTATGTAGCTTACCTCCTCAAAGCAATACACTGAAAATGTTTAGACGGGCTCACATCACCCCATAAACACCA	GTTTATGTAGCTTACCTCC	9	6	62	3	2	32
Pro_chr1_minus_165951349_165951420	GGCTCGTTGGTCTAGGGGTATGATTCTCGCTTAGGGTGCGAGAGGTCCCGGGTTCAAATCCCGGACGAGCCCCCA	GGCTCGTTGGTCTAGGGGTATGATTCT	0	3716	0	0	1798	0
Pro_chr1_plus_165950586_165950657	GGCTCGTTGGTCTAGGGGTATGATTCTCGCTTCGGGTGCGAGAGGTCCCGGGTTCAAATCCCGGACGAGCCCCCA	GGCTCGTTGGTCTAGGGGTATGATTCT	0	3716	0	0	1798	0
Pro_chr5_minus_180548460_180548531	GGCTCGTTGGTCTAGGGGTATGATTCTCGCTTTGGGTGCGAGAGGTCCCGGGTTCAAATCCCGGACGAGCCCCCA	GGCTCGTTGGTCTAGGGGTATGATTCT	0	3716	0	0	1798	0
Pro_chr6_plus_27167500_27167571	GGCTCGTTGGTCTAGGGGTATGATTCTCGCTTCGGGTGTGAGAGGTCCCGGGTTCAAATCCCGGACGAGCCCCCA	GGCTCGTTGGTCTAGGGGTATGATTCT	0	3716	0	0	1798	0
Pro_chr11_minus_75624517_75624588	GGCTCGTTGGTCTAGGGGTATGATTCTCGGTTTGGGTCCGAGAGGTCCCGGGTTCAAATCCCGGACGAGCCCCCA	GGCTCGTTGGTCTAGGGGTATGATTCT	0	3716	0	0	1798	0
Pro_chr14_plus_20171005_20171076	GGCTCGTTGGTCTAGTGGTATGATTCTCGCTTTGGGTGCGAGAGGTCCCGGGTTCAAATCCCGGACGAGCCCCCA	ATCCCGGACGAGCCCCCA	433	3093	124	191	1497	65
Pro_chr16_plus_3150387_3150481	GGCTCGTTGGTCTAGGGGTGTGGTTCTCGCTTAGGGACCACAGGGACAAGCCCGGGAGACCCAAGAGGTCCCGGGTTCAAATCCCGGACGAGCCCCCA	GGCTCGTTGGTCTAGG	31	4569	476	13	2211	252
Pro_chr16_plus_3181990_3182061	GGCTCGTTGGTCTAGGGGTATGATTCTCGCTTAGGATGCGAGAGGTCCCGGGTTCAAATCCCGGACGAGCCCCCA	GGCTCGTTGGTCTAGGGGTATGATTCT	0	3716	0	0	1798	0
Pro_chrM_minus_15956_16024	CAGAGAATAGTTTAAATTAGAATCTTAGCTTTGGGTGCTAATGGTGGAGTTAAAGACTTTTTCTCTGATCCA	GCTTTGGGTGCTAATGGT	26	10	120	11	4	63
Sec_chr17_minus_35527079_35527152	GACCGTGTGGCCTTAATGGATAAGGTGTCTGACTTCAGATCAGAAGATTGAGGGTTTGAGTCCCTTTGTGGTCACCA	GATCAGAAGATTGAG	3	3	1	1	1	0
Sec_chr19_minus_50673699_50673785	GCCCGGATGATCCTCAGTGGTCTGGGGTGCAGGCTTCAAACCTGTAGCTGTCTAGCGACAGAGTGGTTCAATTCCACCTTTCGGGCGCCA	GGCTTCAAACCTGTAGC	12	154	250	5	74	132
Sec_chr22_plus_42877870_42877955	GCTCGGATGATCCTCAGTGGTCTGGGGTGCAGGCTTCAAACCTGTAGCTGTCTAGTGACAGAGTGGTTCAATTCCACCTTTGTAGGCCA	GGCTTCAAACCTGTAGC	12	154	250	5	74	132
Ser_chr2_minus_130749494_130749563	GAGAAGGTCACAGAGGTTATGGGATTGGCTTGAAACCAGTCTGTGGGGGGTTCGATTCCCTCCTTTTTCACCA	None				0	0	0
Ser_chr6_minus_26413697_26413780	GGAGAGGCCTGGCCGAGTGGTTAAGGCGATGGACTGCTAATCCATTGTGCTCTGCACGCGTGGGTTCGAATCCCATCCTCGTCGCCA	TCGAATCCCATCCTCGTCGCCA	61	84	1	26	40	0
Ser_chr6_minus_26420803_26420884	GTAGTCGTGGCCGAGTGGTTAAGGCGATGGACTTGAAATCCATTGGGGTCTCCCCGCGCAGGTTCGAATCCTGCCGACTACGCCA	GTAGTCGTGGCCGAGTGGTTAAGG	887	2520	1593	391	1219	844
Ser_chr6_minus_27581586_27581667	GTAGTCGTGGCCGAGTGGTTAAGGCGATGGACTTGAAATCCATTGGGGTTTCCCCGCGCAGGTTCGAATCCTGTCGGCTACGCCA	GTAGTCGTGGCCGAGTGGTTAAGG	887	2520	1593	391	1219	844
Ser_chr6_minus_27617533_27617614	GTAGTCGTGGCCGAGTGGTTAAGGCGATGGACTAGAAATCCATTGGGGTTTCCCCGCGCAGGTTCGAATCCTGCCGACTACGCCA	GTAGTCGTGGCCGAGTGGTTAAGG	887	2520	1593	391	1219	844
Ser_chr6_minus_27629171_27629252	GTAGTCGTGGCCGAGTGGTTAAGGTGATGGACTAGAAACCCATTGGGGTCTCCCCGCGCAGGTTCGAATCCTGCCGACTACGCCA	GTAGTCGTGGCCGAGTGGTTAAGG	887	2520	1593	391	1219	844
Ser_chr6_minus_27748208_27748289	GCTGTGATGGCCGAGTGGTTAAGGTGTTGGACTCGAAATCCAATGGGGGTTCCCCGCGCAGGTTCAAATCCTGCTCACAGCGCCA	GCTGTGATGGCCGAGTGGTTAAGG	1	11	54	0	5	28
Ser_chr6_minus_28673096_28673177	GACGAGGTGGCCGAGTGGTTAAGGCGATGGACTGCTAATCCATTGTGCTCTGCACGCGTGGGTTCGAATCCCATCCTCGTCGCCA	GACGAGGTGGCCGAGTGGTTAAGG	18	111	48	7	53	25
Ser_chr6_plus_26435796_26435877	GTAGTCGTGGCCGAGTGGTTAAGGCGATGGACTAGAAATCCATTGGGGTCTCCCCGCGCAGGTTCGAATCCTGCCGACTACGCCA	GTAGTCGTGGCCGAGTGGTTAAGG	887	2520	1593	391	1219	844
Ser_chr6_plus_27173064_27173145	GACGAGGTGGCCGAGTGGTTAAGGCGATGGACTGCTAATCCATTGTGCTCTGCACGCGTGGGTTCGAATCCCACCCTCGTCGCCA	GACGAGGTGGCCGAGTGGTTAAGG	18	111	48	7	53	25
Ser_chr6_plus_27285607_27285688	GCTGTGATGGCCGAGTGGTTAAGGCGTTGGACTCGAAATCCAATGGGGTCTCCCCGCGCAGGTTCAAATCCTGCTCACAGCGCCA	GCTGTGATGGCCGAGTGGTTAAGG	1	11	54	0	5	28
Ser_chr6_plus_27373754_27373835	GACGAGGTGGCCGAGTGGTTAAGGCGATGGACTGCTAATCCATTGTGCTCTGCACGCGTGGGTTCGAATCCCACCTTCGTCGCCA	GACGAGGTGGCCGAGTGGTTAAGG	18	111	48	7	53	25
Ser_chr6_plus_27607966_27608047	GTAGTCGTGGCCGAGTGGTTAAGGCGATGGACTAGAAATCCATTGGGGTTTCCCCACGCAGGTTCGAATCCTGCCGACTACGCCA	GTAGTCGTGGCCGAGTGGTTAAGG	887	2520	1593	391	1219	844
Ser_chr6_plus_27621447_27621528	GTAGTCGTGGCCGAGTGGTTAAGGCGATGGACTTGAAATCCATTGGGGTTTCCCCGCGCAGGTTCGAATCCTGCCGACTACGCCA	GTAGTCGTGGCCGAGTGGTTAAGG	887	2520	1593	391	1219	844
Ser_chr6_plus_28288794_28288875	GACGAGGTGGCCGAGTGGTTAAGGCGATGGACTGCTAATCCATTGTGCTCTGCACACGTGGGTTCGAATCCCATCCTCGTCGCCA	GACGAGGTGGCCGAGTGGTTAAGG	18	111	48	7	53	25
Ser_chr7_plus_148936400_148936471	GGGTGTATGGCTCAGGGGTAGAGAATTTGACTAGAGATCAAGAGGTCCCTGGTTCAAATCCAGGTGCCCCCTCCA	TCCAGGTGCCCCCTCCA	4	3	0	1	1	0
Ser_chr10_plus_69194267_69194348	GCAGCGATGGCCGAGTGGTTAAGGCGTTGGACTTGAAATCCAATGGGGTCTCCCCGCGCAGGTTCGAACCCTGCTCGCTGCGCCA	ACCCTGCTCGCTGCGCCA	38	48	10	16	23	5
Ser_chr11_plus_65872167_65872248	GACGAGGTGGCCGAGTGGTTAAGGCGATGGACTGCTAATCCATTGTGCTTTGCACGCGTGGGTTCGAATCCCATCCTCGTCGCCA	GACGAGGTGGCCGAGTGGTTAAGG	18	111	48	7	53	25
Ser_chr11_plus_108541249_108541330	TGAGTTGTAGCTGAGTGGTTAAGGCAACGAGCTAGAAATTCGTTGGTTTCTCTCTGTGCAGGTTTGAATCCTGCTAATTATGCCA	None				0	0	0
Ser_chr12_plus_54870415_54870496	GTCACGGTGGCCGAGTGGTTAAGGCGTTGGACTCGAAATCCAATGGGGTTTCCCCGCACAGGTTCGAATCCTGTTCGTGACGCCA	GTCACGGTGGCCGAGTGGTTAAGG	4	106	31	1	51	16
Ser_chr17_minus_7982924_7983005	GCTGTGATGGCCGAGTGGTTAAGGCGTTGGACTCGAAATCCAATGGGGTCTCCCCGCGCAGGTTCGAATCCTGCTCACAGCGCCA	GCTGTGATGGCCGAGTGGTTAAGG	1	11	54	0	5	28
Ser_chrM_minus_7446_7517	TTGAAAAAGTCATGGAGGCCATGGGGTTGGCTTGAAACCAGCTTTGGGGGGTTCGATTCCTTCCTTTTTTGTCCA	GAAAAAGTCATGGAGG	6	43	0	2	20	0
Ser_chrM_plus_12208_12266	GAGAAAGCTCACAAGAACTGCTAACTCATGCCCCCATGTCTAACAACATGGCTTTCTCACCA	GAGAAAGCTCACAAGAACTGCTAACT	16	3	188	7	1	99
Sup_chr17_plus_15349410_15349483	GGCAGTGACGCCTACTGGTTTAGAGCACAGATTCTAGATCGAGACATTCCTGGGTTCAAATCCCAGCACTGTTGCCA	None				0	0	0
Sup_chr17_plus_56218375_56218445	GCCCGGATAGTTCAGTTGGTAGAGCATCAGACTTAATCAGAGGGTCCAGGGTTCAAGTCCCTGTTTGGGTGCCA	AGTTGGTAGAGCATCAGAC	33	23	5	14	11	2
Sup_chr21_plus_14848387_14848457	GGCAGTGACATGTAATGGTTATGAGGGTGGACTTTAACCACACTGCCTAGGTTCAAATCCTGACTCTGTCACCA	None				0	0	0
Thr_chr1_plus_220704970_220705042	GGCTCCATAGCTCAGTGGTTAGAGCACTGGTCTTGTAAACCAGGGGTCGCGAGTTCGATCCTCGCTGGGGCCTCCA	TCCTCGCTGGGGCCTCCA	3	41	1	1	19	0
Thr_chr5_minus_180551293_180551364	GGCTCCATAGCTCAGGGGTTAGAGCACTGGTCTTGTAAACCAGGGTCGCGAGTTCAAATCTCGCTGGGGCCTCCA	TCTCGCTGGGGCCTCCA	385	1365	17	169	660	9
Thr_chr6_minus_26641124_26641197	GGCTCCGTGGCTTAGCTGGTTAAAGCGCCTGTCTAGTAAACAGGAGATCCTGGGTTCGAATCCCAGCGGGGCCTCCA	TCGAATCCCAGCGGGGCCTCCA	37	11	1	16	5	0
Thr_chr6_minus_27379547_27379618	GGCAGAGTGGTGCAGCGGAAGCGTGCTGGGCCCGTAACCCAGAGGTCAATGGATCGAAGCCATCCTTGGCTACCA	CGGAAGCGTGCTGGGC	5	2	0	2	0	0
Thr_chr6_minus_28550308_28550381	GGCTCTATGGCTTAGTTGGTTAAAGCGCCTGTCTTGTAAACAGGAGATCCTGGGTTCGAATCCAGTAGAGCCTCCA	GATCCTGGGTTCGAATCC	20	5	2	8	2	1
Thr_chr6_minus_28564749_28564822	GGCTCTATGGCTTAGTTGGTTAAAGCGCCTGTCTCGTAAACAGGAGATCCTGGGTTCGACTCCCAGTGGGGCCTCCA	TCGTAAACAGGAGATCC	56	0	0	24	0	0
Thr_chr6_minus_28723963_28724036	GGCTCTGTGGCTTAGTTGGCTAAAGCGCCTGTCTCGTAAACAGGAGATCCTGGGTTCGAATCCCAGCGGGGCCTCCA	TCGTAAACAGGAGATCC	56	0	0	24	0	0
Thr_chr6_plus_27238029_27238102	GGCCCTGTGGCTTAGCTGGTCAAAGCGCCTGTCTAGTAAACAGGAGATCCTGGGTTCGAATCCCAGCGGGGCCTCCA	TCGAATCCCAGCGGGGCCTCCA	37	11	1	16	5	0
Thr_chr6_plus_27694114_27694187	GGCCCTGTAGCTCAGCGGTTGGAGCGCTGGTCTCGTAAACCTAGGGGTCGTGAGTTCAAATCTCACCAGGGCCTCCA	AGGGGTCGTGAGTTC	0	1	0	0	0	0
Thr_chr6_plus_27802452_27802525	GGCTTCGTGGCTTAGCTGGTTAAAGCGCCTGTCTAGTAAACAGGAGATCCTGGGTTCGAATCCCAGCGAGGCCTCCA	AGATCCTGGGTTCGAATCCCAGC	25	0	0	11	0	0
Thr_chr6_plus_28801774_28801847	GGCTCCGTAGCTTAGTTGGTTAAAGCGCCTGTCTAGTAAACAGGAGATCCTGGGTTCGACTCCCAGCGGGGCCTCCA	GAGATCCTGGGTTCG	10	0	0	4	0	0
Thr_chr14_minus_20151789_20151861	GGCTCCATAGCTCAGGGGTTAGAGCGCTGGTCTTGTAAACCAGGGGTCGCGAGTTCAATTCTCGCTGGGGCCTCCA	TCTCGCTGGGGCCTCCA	385	1365	17	169	660	9
Thr_chr14_minus_20169159_20169231	GGCTCCATAGCTCAGGGGTTAGAGCACTGGTCTTGTAAACCAGGGGTCGCGAGTTCAAATCTCGCTGGGGCCTCCA	TCTCGCTGGGGCCTCCA	385	1365	17	169	660	9
Thr_chr14_plus_20219689_20219761	GGCCCTATAGCTCAGGGGTTAGAGCACTGGTCTTGTAAACCAGGGGTCGCGAGTTCAAATCTCGCTGGGGCCTCCA	TCTCGCTGGGGCCTCCA	385	1365	17	169	660	9
Thr_chr16_plus_14287251_14287322	GGCGCGGTGGCCAAGTGGTAAGGCGTCGGTCTCGTAAACCGAAGATCACGGGTTCGAACCCCGTCCGTGCCTCCA	ACCCCGTCCGTGCCTCCA	18	239	5	7	115	2
Thr_chr17_minus_7983495_7983568	GGCGCCGTGGCTTAGCTGGTTAAAGCGCCTGTCTAGTAAACAGGAGATCCTGGGTTCGAATCCCAGCGGTGCCTCCA	TCGAATCCCAGCGGTGCCTCCA	41	26	1	18	12	0
Thr_chr17_minus_59957380_59957453	AGCACCATGGCTTAGCTGGTTAAAGCACCTGTCTAGTAAACAGGAGATCCTGAGTTTCAATTCCAATGGTGCCTCCA	GGCTTAGCTGGTTAAAG	1	2	0	0	0	0
Thr_chr17_plus_8031203_8031276	GGCGCCGTGGCTTAGTTGGTTAAAGCGCCTGTCTAGTAAACAGGAGATCCTGGGTTCGAATCCCAGCGGTGCCTCCA	TCGAATCCCAGCGGTGCCTCCA	41	26	1	18	12	0
Thr_chr17_plus_26901213_26901284	GGCGCGGTGGCCAAGTGGTAAGGCGTCGGTCTCGTAAACCGAAGATCGCGGGTTCGAACCCCGTCCGTGCCTCCA	ACCCCGTCCGTGCCTCCA	18	239	5	7	115	2
Thr_chrM_plus_15889_15954	GTCCTTGTAGTATAAACTAATACACCAGTCTTGTAAACCGGAGACGAAAACCTTTTTCCAAGGACACCA	GTCCTTGTAGTATAAACT	8	2	0	3	0	0
Trp_chr6_minus_26427309_26427380	GACCTCGTGGCGCAACGGTAGCGCGTCTGACTCCAGATCAGAAGGTTGCGTGTTCAAATCACGTCGGGGTCACCA	GACTCCAGATCAGAAGGTTGCGT	34	8	11096	15	3	5883
Trp_chr7_plus_98905243_98905314	GACCTCGTGGCGCAACGGCAGCGCGTCTGACTCCAGATCAGAAGGTTGCGTGTTCAAATCACGTCGGGGTCACCA	GACTCCAGATCAGAAGGTTGCGT	34	8	11096	15	3	5883
Trp_chr9_plus_114656810_114656908	GGCAGAGGAGGGTGCAGTTGGCAGCCTGTCCAAGTCCAGCACGGTTGGAGCACAGGATTTAGAATGGGATGGTCCTGGGTTCAAACCCCAGCTGCGCCCCCA	None				0	0	0
Trp_chr11_minus_45246776_45246849	GGAAGGATGGGGCCAAGCTGGAAAGCCTGTGGGCTCCACAGTCATGTGCCTGGGTTCAATTCCCAGTTCTGCATCCA	None				0	0	0
Trp_chr12_plus_97422161_97422232	GACCTCGTGGCGCAACGGTAGCGCGTCTGACTCCAGATCAGAAGGCTGCGTGTTCGAATCACGTCGGGGTCACCA	GACTCCAGATCAGAAGGCTGCGT	5	10	2498	2	4	1324
Trp_chr17_minus_8064912_8064983	GGCCTCGTGGCGCAACGGTAGCGCGTCTGACTCCAGATCAGAAGGTTGCGTGTTCAAATCACGTCGGGGTCACCA	GACTCCAGATCAGAAGGTTGCGT	34	8	11096	15	3	5883
Trp_chr17_plus_19352086_19352157	GACCTCGTGGCGCAATGGTAGCGCGTCTGACTCCAGATCAGAAGGTTGCGTGTTCAAGTCACGTCGGGGTCACCA	GACTCCAGATCAGAAGGTTGCGT	34	8	11096	15	3	5883
Trp_chrM_plus_5513_5580	AGAAATTTAGGTTAAATACAGACCAAGAGCCTTCAAAGCCCTCAGTAAGTTGCAATACTTAATTTCTGCCA	AAGTTGCAATACTTAATTTCTGCCA	1	15	0	0	7	0
Tyr_chr2_plus_27127154_27127242	CCTTCGATAGCTCAGTTGGTAGAGCGGAGGACTGTAGTGGATAGGGCGTGGCAATCCTTAGGTCGCTGGTTCGATTCCGGCTCGAAGGACCA	CCTTCGATAGCTCAGTTGGTAGA	98	116	653	43	56	346
Tyr_chr2_plus_218818794_218818886	CCTTCAATAGTTCAGCTGGTAGAGCAGAGGACTATAGCTACTTCCTCAGTAGGAGACGTCCTTAGGTTGCTGGTTCGATTCCAGCTTGAAGGACCA	GGTTGCTGGTTCGATTCC	1	1	0	0	0	0
Tyr_chr6_plus_26677065_26677155	CCTTCGATAGCTCAGTTGGTAGAGCGGAGGACTGTAGTTGGCTGTGTCCTTAGACATCCTTAGGTCGCTGGTTCGAATCCGGCTCGAAGGACCA	CCTTCGATAGCTCAGTTGGTAGA	98	116	653	43	56	346
Tyr_chr6_plus_26683777_26683866	CTTTCGATAGCTCAGTTGGTAGAGCGGAGGACTGTAGGTTCATTAAACTAAGGCATCCTTAGGTCGCTGGTTCGAATCCGGCTCGAAGGACCA	TTCGATAGCTCAGTTGGTAGA	18	21	295	7	10	156
Tyr_chr6_plus_26685311_26685399	CCTTCGATAGCTCAGTTGGTAGAGCGGAGGACTGTAGGCTCATTAAGCAAGGTATCCTTAGGTCGCTGGTTCGAATCCGGCTCGGAGGACCA	CCTTCGATAGCTCAGTTGGTAGA	98	116	653	43	56	346
Tyr_chr6_plus_26703081_26703169	CCTTCGATAGCTCAGCTGGTAGAGCGGAGGACTGTAGGGGTTTGAATGTGGTCATCCTTAGGTCGCTGGTTCGAATCCGGCTCGGAGGACCA	CCTTCGATAGCTCAGCTGGTAGAGC	94	11	1038	41	5	550
Tyr_chr7_plus_148886066_148886138	GGGGGTATAGCTCAGGGCTAGAGCTTTTTGACTGTAGAGCAAGAGGTCCCTGGTTCAAATCCAGGTTCTCCCTCCA	GGGGTATAGCTCAGG	97	0	0	42	0	0
Tyr_chr8_minus_66772086_66772173	TCTTCAATAGCTCAGCTGGTAGAGCGGAGGACTGTAGGTGCACGCCCGTGGCCATTCTTAGGTGCTGGTTTGATTCCGACTTGGAGAGCCA	ATCCCACTTCTGACACCA Nomatch check	257	245	54	113	118	28
Tyr_chr8_plus_67188156_67188248	CCTTCGATAGCTCAGCTGGTAGAGCGGAGGACTGTAGCTACTTCCTCAGCAGGAGACATCCTTAGGTCGCTGGTTCGATTCCGGCTCGAAGGACCA	CCTTCGATAGCTCAGCTGGTAGAGC	94	11	1038	41	5	550
Tyr_chr8_plus_67188777_67188865	CCTTCGATAGCTCAGCTGGTAGAGCGGAGGACTGTAGGCGCGCGCCCGTGGCCATCCTTAGGTCGCTGGTTCGATTCCGGCTCGAAGGACCA	CCTTCGATAGCTCAGCTGGTAGAGC	94	11	1038	41	5	550
Tyr_chr14_minus_20191098_20191191	CCTTCGATAGCTCAGCTGGTAGAGCGGAGGACTGTAGCCTGTAGAAACATTTGTGGACATCCTTAGGTCGCTGGTTCGATTCCGGCTCGAAGGACCA	CCTTCGATAGCTCAGCTGGTAGAGC	94	11	1038	41	5	550
Tyr_chr14_minus_20195463_20195556	CCTTCGATAGCTCAGCTGGTAGAGCGGAGGACTGTAGATTGTATAGACATTTGCGGACATCCTTAGGTCGCTGGTTCGATTCCAGCTCGAAGGACCA	CCTTCGATAGCTCAGCTGGTAGAGC	94	11	1038	41	5	550
Tyr_chr14_minus_20197957_20198050	CCTTCGATAGCTCAGCTGGTAGAGCGGAGGACTGTAGACTGCGGAAACGTTTGTGGACATCCTTAGGTCGCTGGTTCAATTCCGGCTCGAAGGACCA	CCTTCGATAGCTCAGCTGGTAGAGC	94	11	1038	41	5	550
Tyr_chr14_minus_20201191_20201284	CCTTCGATAGCTCAGCTGGTAGAGCGGAGGACTGTAGATTGTACAGACATTTGCGGACATCCTTAGGTCGCTGGTTCGATTCCGGCTCGAAGGACCA	CCTTCGATAGCTCAGCTGGTAGAGC	94	11	1038	41	5	550
Tyr_chr14_plus_20221272_20221360	CCTTCGATAGCTCAGCTGGTAGAGCGGAGGACTGTAGTACTTAATGTGTGGTCATCCTTAGGTCGCTGGTTCGATTCCGGCTCGAAGGACCA	CCTTCGATAGCTCAGCTGGTAGAGC	94	11	1038	41	5	550
Tyr_chrM_minus_5827_5892	GGTAAAATGGCTGAGTGAAGCATTGGACTGTAAATCTAAAGACAGGGGTTAGGCCTCTTTTTACCACCA	TGAGTGAAGCATTGGACTGTA	7	0	62	3	0	32
Val_chr1_minus_16879088_16879160	GTTTCTGTGGTGTAGTGGTTATCATGTTCGCCTCACACGAGAAAAGTCCCTGATTCGAGACTGGGTGGGAACGCCA	GTGTAGTGGTTATCA	5	6	1	2	2	0
Val_chr1_minus_147561290_147561360	GCACTGGTGGTTCAGTGGTAGAATTCTCGCCTCACACGCGGGACACCCGGGTTCAATTCCCGGTCAAGGCACCA	AGTGGTAGAATTCTCGC	603	332	1509	266	160	800
Val_chr1_minus_147565179_147565251	GTTTCCGTAGTGTAGTGGTTATCACGTTCGCCTCACACGCGAAAGGTCCCCGGTTCGAAACTGGGCGGAAACACCA	GTTTCCGTAGTGTAGTGGTTATCA	86	8210	1150	37	3974	609
Val_chr1_minus_147950712_147950785	GTTTCCGTAGTGTAGTGGTTATCACGTTCGCCTCACACGCGTAAAGGTCCCCGGTTCGAAACCGGGCGGAAACACCA	GTTTCCGTAGTGTAGTGGTTATCA	86	8210	1150	37	3974	609
Val_chr1_minus_159636114_159636186	GTTTCCGTAGTGTAGTGGTTATCACGTTCGCCTCACACGCGAAAGGTCCCCGGTTCGAAACCGGGCGGAAACACCA	GTTTCCGTAGTGTAGTGGTTATCA	86	8210	1150	37	3974	609
Val_chr1_minus_178450899_178450971	GTTTCCATAGTGTACTGGTTATCACATTCACCTAACACGCGAAAGGTCCTTGGTTTGAAACCAGGCAGAAACACCA	AGTGTACTGGTTATC	1	0	0	0	0	0
Val_chr3_plus_170972712_170972784	GTTTCCGTAGTGTAGTGGTTATCACGTTCGCCTAACACGCGAAAGGTCCCCGGTTCGAAACCGGGCGGAAACACCA	GTTTCCGTAGTGTAGTGGTTATCA	86	8210	1150	37	3974	609
Val_chr5_minus_180548022_180548094	GTTTCCGTAGTGTAGTGGTCATCACGTTCGCCTAACACGCGAAAGGTCCCCGGTTCGAAACCGGGCGGAAACACCA	TCGAAACCGGGCGGAAACACCA	2271	48	3	1002	23	1
		GTTTCCGTAGTGTAGTGGTCATCA	27	2382	464	11	1153	246
Val_chr6_minus_27281846_27281918	GTTTCCGTAGTGGAGTGGTTATCACGTTCGCCTCACACGCGAAAGGTCCCCGGTTTGAAACCAGGCGGAAACACCA	TAGTGTAGTGGTTATC	858	193	15	378	93	7
Val_chr6_minus_27356028_27356100	GCTTCTGTAGTGTAGTGGTTATCACGTTCGCCTCACACGCGAAAGGTCCCCGGTTCGAAACCGGGCAGAAGCACCA	TAGTGTAGTGGTTATC	858	193	15	378	93	7
Val_chr6_minus_27726686_27726758	GTTTCCGTAGTGTAGTGGTTATCACGTTCGCCTAACACGCGAAAGGTCCCTGGATCAAAACCAGGCGGAAACACCA	GTTTCCGTAGTGTAGTGGTTATCA	86	8210	1150	37	3974	609
Val_chr6_minus_27756864_27756936	GTTTCCGTAGTGTAGTGGTTATCACGTTCGCCTAACACGCGAAAGGTCCGCGGTTCGAAACCGGGCGGAAACACCA	GTTTCCGTAGTGTAGTGGTTATCA	86	8210	1150	37	3974	609
Val_chr6_minus_27804306_27804378	GTTTCCGTAGTGTAGTGGTTATTATGTTCGCCTCACACGCGAAAAGTCCCCGGTTCGAAATCAGGCGGGAACACCA	GTTTCCGTAGTGTAGTGGT	91	11	222	40	5	117
Val_chr6_minus_28811185_28811256	GGGGGTGTAGCTCAGTGGTAGAGCGTATGCTTAACATTCATGAGGCTCTGGGTTCGATCCCCAGCACTTCCACCA	GGGGGTGTAGCTCAGTGGTAGAG	1257	2927	9589	554	1416	5084
Val_chr6_plus_27226001_27226073	GTTTCTGTAGTATGGTGGTTATCACGTTAGTCTCACACGTGAAAGGTCCCTGGTTCGAAACCAGGTGGAAACACCA	AAAGGTCCCTGGTTC	2	0	0	0	0	0
Val_chr6_plus_27311267_27311339	GTTTCCGTAGTGTAGTGGTTATCACGTTTGCCTAACACGCGAAAGGTCCCCGGTTCGAAACCGGGCAGAAACACCA	GTTTCCGTAGTGTAGTGGTTATCA	86	8210	1150	37	3974	609
Val_chr6_plus_27366384_27366456	GTTTCCGTGGTGTAGTGGTTATCACATTCGCCTTACACGCGAAAGGTCCTCGGGTCGAAACCGAGCGGAAACACCA	GTTTCCGTGGTGTAGTGGTTATCA	0	12	1	0	5	0
Val_chr6_plus_27758467_27758540	TTTTCTGTAGTGTAGTTGTTAACACGTTCGCCTCACACGCTTAAAGTTCTCTGGTTGGATACCAGATGGAAATGCCA	CGTTCGCCTCACACGC	35	0	1	15	0	0
Val_chr10_minus_5935680_5935752	GGTTCCATAGTGTAGTGGTTATCACATCTGCTTTACACGCAGAAGGTCCTGGGTTCAAGCCCCAGTGGAACCACCA	GGTTCCATAGTGTAGTGGTTATCA	2	5039	11	0	2439	5
Val_chr11_minus_59074678_59074750	GGTTCCATAGTGTAGTGGTTATCACGTCTGCTTTACACGCAGAAGGTCCTGGGTTCGAGCCCCAGTGGAACCACCA	GGTTCCATAGTGTAGTGGTTATCA	2	5039	11	0	2439	5
Val_chr11_minus_59075036_59075108	GGTTCCATAGTGTAGCGGTTATCACGTCTGCTTTACACGCAGAAGGTCCTGGGTTCGAGCCCCAGTGGAACCACCA	GGTTCCATAGTGTAGCGGTTATCA	3	1847	7	1	894	3
Val_chr19_minus_4675647_4675719	GTTTCCGTAGTGTAGCGGTTATCACATTCGCCTCACACGCGAAAGGTCCCCGGTTCGATCCCGGGCGGAAACACCA	CTCACACGCGAAAGGTCCCC	15	5	472	6	2	250
Val_chrM_plus_1604_1672	CAGAGTGTAGCTTAACACAAAGCACCCAACTTACACTTAGGAGATTTCAACTTAACTTGACCGCTCTGACCA	TTGACCGCTCTGACCA	9	651	1	3	315	0

## Sheet: Ala_chr1_minus_148284006_14 (2)
Supplementary Table 1. Cloning Frequency of tRNA-derived fragments. JNN, negative control cells; JAN, drug-treated but Annexin-V-negative cells; JAP, drug treated and Annexin-V-positive cells
			Fragment Number
tRNA Name_location	tRNA Sequence (underlined: RNA-seq read)	RNA-seq read	JNN	JAN	JAP
Ala_chr1_minus_148284006_148284076	GGGGGTGTAGATCAGTGGTAGGGCGCACGCTTAGCATGCATGAGGCCCTGGGTCAATCCCCAGCACCTCCACCA	TCCCCAGCACCTCCACCA	3	6	1
Ala_chr2_plus_27127586_27127658	GGGGGATTAGCTCAAATGGTAGAGCGCTCGCTTAGCATGCGAGAGGTAGCGGGATCGATGCCCGCATCCTCCACCA	GGGGGATTAGCTCAAATGGTAGA	288	313	2837
Ala_chr2_plus_156965527_156965598	GGGGATGTAGCTCAGTGGTAGAGCGCGCGCTTCGCATGTGTGAGGTCCCGGGTTCAATCCCCGGCATCTCCACCA	GGGGATGTAGCTCAGTGGTAGAG	10631	46715	70523
Ala_chr5_plus_180566474_180566545	GGGGATGTAGCTCAGTGGTAGAGCGCATGCTTTGCATGTATGAGGCCCCGGGTTCGATCCCCGGCATCTCCACCA	GGGGATGTAGCTCAGTGGTAGAG	10631	46715	70523
Ala_chr6_minus_26680071_26680143	GGGGAATTAGCTCAAATGGTAGAGCGCTCGCTTAGCATGCGAGAGGTAGCGGGATCGATGCCCGCATTCTCCACCA	ATTAGCTCAAATGGTAGA	166	165	360
Ala_chr6_minus_28733993_28734064	GGGGATGTAGCTCAGTGGTAGAGCGCATGCTTAGCATGCATGAGGTCCCGGGTTCGATCCCCAGCATCTCCACCA	GGGGATGTAGCTCAGTGGTAGAG	10631	46715	70523
Ala_chr6_minus_28749592_28749663	GGGGATGTAGCTCAGTGGTAGAGCGCATGCTTCGCATGTATGAGGCCCCGGGTTCGATCCCCGGCATCTCCACCA	GGGGATGTAGCTCAGTGGTAGAG	10631	46715	70523
Ala_chr6_minus_28771688_28771759	GGGGGTGTAGATCAGTGGTAGAGCGCATGCTTCGCATGTACGAGGTCCCTGGTTCAATCCCTGGTACCTCCACCA	CAGTGGTAGAGCGCAT	87	6	0
Ala_chr6_minus_28834120_28834191	GGGGGTGTAGCTCAGTGGTAGAGCACATGCTTTGCATGTGTGAGGCCCCGGGTTCGATCCCCGGCACCTCCACCA	GGGGGTGTAGCTCAGTGGTAGAG	1257	2927	9589
Ala_chr6_minus_28865526_28865597	GGGGGTGTAGCTCAGTGGTAGAGCGCATGCTTTGCATGTATGAGGTCCCGGGTTCGATCCCCGGCACCTCCACCA	GGGGGTGTAGCTCAGTGGTAGAG	1257	2927	9589
Ala_chr6_minus_28871720_28871791	GGGGGTATAGCTCAGTGGTAGAGCGCGTGCTTAGCATGCACGAGGTCCTGGGTTCGATCCCCAGTACCTCCACCA	GGGGGTATAGCTCAGTGGTAGAG	159	54	429
Ala_chr6_minus_28878556_28878626	GGGGGTGTAGCTCAGTGGTAGAGCGCATGCTTTGCATGTATGAGGCCTCGGTTCGATCCCCGACACCTCCACCA	GGGGGTGTAGCTCAGTGGTAGAG	1257	2927	9589
Ala_chr6_minus_28887828_28887899	GGGGGTATAGCTCAGCGGTAGAGCGCGTGCTTAGCATGCACGAGGTCCTGGGTTCAATCCCCAATACCTCCACCA	GGGGGTATAGCTCAGCGGTAGAG	11	6	66
Ala_chr6_minus_28892991_28893062	GGGGGTGTAGCTCAGTGGTAGAGCGCATGCTTTGCATGTATGAGGCCTCGGGTTCGATCCCCGACACCTCCACCA	GGGGGTGTAGCTCAGTGGTAGAG	1257	2927	9589
Ala_chr6_minus_28914200_28914271	GGGGGTGTAGCTCAGTGGTAGAGCGCGTGCTTAGCATGCACGAGGCCCCGGGTTCAATCCCCGGCACCTCCACCA	GGGGGTGTAGCTCAGTGGTAGAG	1257	2927	9589
Ala_chr6_minus_58249836_58249908	GGGGAATTAGCTCAAGCGGTAGAGCGCTCCCTTAGCATGCGAGAGGTAGCGGGATCGACGCCCCCATTCTCTACCA	GGGGAATTAGCTCAAGCGGTAGAG	1	1	2
Ala_chr6_minus_58250548_58250620	GGGGGATTAGCTCAAGCGGTAGAGCGCCTGCTTAGCATGCAAGAGGTAGCAGGATCGATGCCTGCATTCTCCACCA	GGGGGATTAGCTCAAG	0	2	0
Ala_chr6_minus_58295403_58295475	GGGGAATTAGCGCAAGTGGTAGAGTGCTTGCTTAGCATGCAAGAGGTAGTGGGATCGATGCCCACATTCTCCACCA	NONE
Ala_chr6_minus_58304582_58304654	GGGGAATTAGCCCAAGTGGTAGAGCGCTTGCTTAGCATGCAAGAGGTAGTGGGATCGATGCCCACATTCTCCACCA	TGGTAGAGCGCTTGC	1	0	0
Ala_chr6_plus_26661710_26661781	GGGGATGTAGCTCAGTGGTAGAGCGCATGCTTCGCATGTATGAGGTCCCGGGTTCGATCCCCGGCATCTCCACCA	GGGGATGTAGCTCAGTGGTAGAG	10631	46715	70523
Ala_chr6_plus_26781569_26781641	GGGGAATTAGCTCAAGTGGTAGAGCGCTTGCTTAGCATGCAAGAGGTAGTGGGATCAATGCCCACATTCTCCACCA	GGGGAATTAGCTCAAGTGGTAGA	1	0	5
Ala_chr6_plus_26790694_26790766	GGGGAATTAGCTCAAGTGGTAGAGCGCTTGCTTAGCATGCAAGAGGTAGTGGGATCGATGCCCACATTCTCCACCA	GGGGAATTAGCTCAAGTGGTAGA	1	0	5
Ala_chr6_plus_26795464_26795536	GGGGAATTAGCTCAAGTGGTAGAGCGCTTGCTTAGCACGCAAGAGGTAGTGGGATCGATGCCCACATTCTCCACCA	GGGGAATTAGCTCAAGTGGTAGA	1	0	5
Ala_chr6_plus_26813585_26813657	GGGGAATTAGCTCAAGCGGTAGAGCGCTTGCTTAGCATGCAAGAGGTAGTGGGATCGATGCCCACATTCTCCACCA	GGGGAATTAGCTCAAGCGGTAGAG	1	1	2
Ala_chr6_plus_26836235_26836307	GGGGAATTGGCTCAAGCGGTAGAGCGCTTGCTTAGCATGCAAGAGGTAGCAGGATCGACGCCTGCACTCTCCACCA	NONE
Ala_chr6_plus_26838716_26838788	GGGGAATTAGCTCAGGCGGTAGAGCGCTCGCTTAGCATGCGAGAGGTAGCGGGATCGACGCCCGCATTCTCCACCA	TAGCTCAGGCGGTAGAG	17	19	13
Ala_chr6_plus_26859897_26859969	GGGGGATTAGCTCAAGCGGTAGGGTGCCTGCTTAGCATGCAAGAGGTAGCAGGATCGACGCCTGCATTCTCCACCA	GGGGGATTAGCTCAAG	0	2	0
Ala_chr6_plus_28682912_28682983	GGGGGTGTAGCTCAGTGGTAGAGCGCGTGCTTAGCATGTACGAGGTCCCGGGTTCAATCCCCGGCACCTCCACCA	GGGGGTGTAGCTCAGTGGTAGAG	1257	2927	9589
Ala_chr6_plus_28719201_28719272	GGGGATGTAGCTCAGTGGTAGAGCGCATGCTTTGCATGTATGAGGTCCCGGGTTCGATCCCCGGCATCTCCACCA	GGGGATGTAGCTCAGTGGTAGAG	10631	46715	70523
Ala_chr6_plus_28786345_28786416	GGGGGTGTAGCTCAGTGGTAGAGCGCGTGCTTAGCATGCACGAGGCCCTGGGTTCAATCCCCAGCACCTCCACCA	GGGGGTGTAGCTCAGTGGTAGAG	1257	2927	9589
Ala_chr6_plus_28795460_28795531	GGGGGTGTAGCTCAGTGGTAGAGCGCGTGCTTAGCATGCACGAGGCCCCGGGTTCAATCCCTGGCACCTCCACCA	GGGGGTGTAGCTCAGTGGTAGAG	1257	2927	9589
Ala_chr6_plus_28805071_28805142	GGGGGTGTAGCTCAGTGGTAGAGCGCGTGCTTCGCATGTACGAGGCCCCGGGTTCGACCCCCGGCTCCTCCACCA	GGGGGTGTAGCTCAGTGGTAGAG	1257	2927	9589
Ala_chr11_minus_50190455_50190526	GGGGGTGTAGCTCAGTGGTAGAGCGGATGCTTTGCATGTATGAGACTTTGGGTTGGATCCCCAGCACCTCCACCA	GGGGGTGTAGCTCAGTGGTAGAG	1257	2927	9589
Ala_chr12_plus_123990465_123990536	GGGGATGTAGCTCAGTGGTAGAGCGCATGCTTTGCACGTATGAGGCCCCGGGTTCAATCCCCGGCATCTCCACCA	GGGGATGTAGCTCAGTGGTAGAG	10631	46715	70523
Ala_chr14_plus_88515195_88515267	GGGGAATTAGCTCAAGTGGTAGAGCGCTCGCTTAGCATGCGAGAGGTAGTGGGATCGATGCCCGCATTCTCCACCA	TGGTAGAGCGCTCGC	134	0	2
Ala_chrM_minus_5588_5656	AAGGGCTTAGCTTAATTAAAGTGGCTGATTTGCGTTCAGTTGATGCAGAGTGGGGTTTTGCAGTCCTTACCA	GAGTGGGGTTTTGCA	3	9	1
Arg_chr1_minus_157378025_157378098	GTCTCTGTGGCGCAATGGACGAGCGCGCTGGACTTCTAATCCAGAGGTTCCGGGTTCGAGTCCCGGCAGAGATGCCA	GTCTCTGTGGCGCAATGGA	0	2	8
Arg_chr1_plus_94085717_94085801	GGCTCCGTGGCGCAATGGATAGCGCATTGGACTTCTAGAGGCTGAAGGCATTCAAAGGTTCCGGGTTCGAGTCCCGGCGGAGTCGCCA	GGCTCCGTGGCGCAATGGATAGC	20	4	95
Arg_chr3_minus_45705495_45705567	GGGCCAGTGGCGCAATGGATAACGCGTCTGACTACGGATCAGAAGATTCTAGGTTCGACTCCTGGCTGGCTCGCCA	GGATCAGAAGATTCTAG	30	36	129
Arg_chr6_minus_28618870_28618942	GACCACGTGGCCTAATGGATAAGGCGTCTGACTTCGGATCAGAAGATTGAGGGTTCGAATCCCTTCGTGGTTGCCA	GACTTCGGATCAGAAGATTGAG	162	115	4295
Arg_chr6_minus_28818708_28818780	GGCCGCGTGGCCTAATGGATAAGGCGTCTGATTCCGGATCAGAAGATTGAGGGTTCGAGTCCCTTCGTGGTCGCCA	GATTCCGGATCAGAAGATTGAG	142	216	1266
Arg_chr6_plus_26407884_26407956	GACCACGTGGCCTAATGGATAAGGCGTCTGACTTCGGATCAGAAGATTGAGGGTTCGAATCCCTTCGTGGTTACCA	GACTTCGGATCAGAAGATTGAG	162	115	4295
Arg_chr6_plus_26431025_26431097	GACCACGTGGCCTAATGGATAAGGCGTCTGACTTCGGATCAGAAGATTGAGGGTTCGAATCCCTCCGTGGTTACCA	GACTTCGGATCAGAAGATTGAG	162	115	4295
Arg_chr6_plus_26436347_26436419	GGGCCAGTGGCGCAATGGATAACGCGTCTGACTACGGATCAGAAGATTCCAGGTTCGACTCCTGGCTGGCTCGCCA	GGTTCGACTCCTGGCTGGC	17	110	59
Arg_chr6_plus_27637942_27638028	GGCTCTGTGGCGCAATGGATAGCGCATTGGACTTCTAGCCTAAATCAAGAGATTCAAAGGTTGCGGGTTCGAGTCCCTCCAGAGTCGCCA	GGCTCTGTGGCGCAATGGATAGC	5	33	650
Arg_chr7_plus_138675986_138676058	GCCCCAGTGGCCTAATGGATAAGGCATTGGCCTCCTAAGCCAGGGATTGTGGGTTCGAGTCCCATCTGGGGTGCCA	CTAAGCCAGGGATTGTG	195	218	1850
Arg_chr9_minus_130142176_130142266	GGCTCTGTGGCGCAATGGATAGCGCATTGGACTTCTAGCTGAGCCTAGTGTGGTCATTCAAAGGTTGTGGGTTCGAGTCCCACCAGAGTCGCCA	GGCTCTGTGGCGCAATGGATAGC	5	33	650
Arg_chr9_plus_112000624_112000696	GGCCGTGTGGCCTAATGGATAAGGCGTCTGACTTCGGATCAAAAGATTGCAGGTTTGAGTTCTGCCACGGTCGCCA	TGGATAAGGCGTCTGA	88	5	1
Arg_chr11_plus_59075343_59075428	GGCTCTGTGGCGCAATGGATAGCGCATTGGACTTCTAGATAGTTAGAGAAATTCAAAGGTTGTGGGTTCGAGTCCCACCAGAGTCGCCA	GGCTCTGTGGCGCAATGGATAGC	5	33	650
Arg_chr15_plus_87679308_87679380	GGCCGCGTGGCCTAATGGATAAGGCGTCTGACTTCGGATCAGAAGATTGCAGGTTCGAGTCCTGCCGCGGTCGCCA	GACTTCGGATCAGAAGATTGCA	7	4	1862
Arg_chr16_plus_3142902_3142974	GCCCCGGTGGCCTAATGGATAAGGCATTGGCCTCCTAAGCCAGGGATTGTGGGTTCGAGTCCCACCCGGGGTACCA	CTAAGCCAGGGATTGTG	195	218	1850
Arg_chr16_plus_3183919_3183991	GCCCCAGTGGCCTGATGGATAAGGTACTGGCCTCCTAAGCCAGGGATTGTGGGTTCGAGTTCCACCTGGGGTACCA	CTAAGCCAGGGATTGTG	195	218	1850
Arg_chr17_minus_63446475_63446547	GACCCAGTGGCCTAATGGATAAGGCATCAGCCTCCGGAGCTGGGGATTGTGGGTTCGAGTCCCATCTGGGTCGCCA	GGAGCTGGGGATTGTG	113	368	351
Arg_chr17_minus_70542121_70542193	GCCCCAGTGGCCTAATGGATAAGGCACTGGCCTCCTAAGCCAGGGATTGTGGGTTCGAGTCCCACCTGGGGTGCCA	CTAAGCCAGGGATTGTG	195	218	1850
Arg_chr17_plus_7964968_7965055	GGCTCTGTGGCGCAATGGATAGCGCATTGGACTTCTAGTGACGAATAGAGCAATTCAAAGGTTGTGGGTTCGAATCCCACCAGAGTCGCCA	GGCTCTGTGGCGCAATGGATAGC	5	33	650
Arg_chr17_plus_70541596_70541668	GCCCCAGTGGCCTAATGGATAAGGCACTGGCCTCCTAAGCCAGGGATTGTGGGTTCGAGTCCCACCTGGGGTACCA	CTAAGCCAGGGATTGTG	195	218	1850
Arg_chr17_plus_70542803_70542875	GACCGCGTGGCCTAATGGATAAGGCGTCTGACTTCGGATCAGAAGATTGAGGGTTCGAGTCCCTTCGTGGTCGCCA	GACTTCGGATCAGAAGATTGAG	162	115	4295
Arg_chrM_plus_10406_10470	TGGTATATAGTTTAAACAAAACGAATGATTTCGACTCATTAAATTATGATAATCATATTTACCAACCA	TTTCGACTCATTAAATTATG	5	0	14
Asn_chr1_minus_16719667_16719740	GTCTCTGTGGCGCAATCGGTTAGCGCGTTCGGCTGTTAACTGAAAGGTTGGTGGTTCGAGCCCACCCAGGGACGCCA	GTCTCTGTGGCGCAATCGGT	3	2	150
Asn_chr1_minus_16731480_16731553	GTCTCTGTGGTGCAATCGGTTAGCGCGTTCGGCTGTTAACCATAAGGTTGGTGGTTACAGACCACCCAGGGACGCCA	CGTTCGGCTGTTAACC	4	3	0
Asn_chr1_minus_144690391_144690464	GTCTCTGTGGCGCAATCGGTTAGCGCGTTCGGCTGTTAACTGAAAGGTTAGTGGTTCGAGCCCACCCGGGGACGCCA	GTCTCTGTGGCGCAATCGGT	3	2	150
Asn_chr1_minus_146864938_146865011	GTCTCTGTGGCGCAATCGGTTAGCGCATTCGGCTGTTAACCGAAAGGTTGGTGGTTCGAGCCCACCCAGGGACGCCA	GGCTGTTAACCGAAAGGTTGGT	36	9	3217
Asn_chr1_minus_147497194_147497267	GTCTCTGTGGCGCAATGGGTTAGCGCGTTCGGCTGTTAACCGAAAGGTTGGTGGTTCGAGCCCATCCAGGGACGCCA	GGCTGTTAACCGAAAGGTTGGT	36	9	3217
Asn_chr1_minus_147551127_147551200	ATCTCCGTGGAGCAATTGGTTAGCGCGTTCGGCTGTTAACCGGAAAGTTGGTGGTTCGAGCCTACCCAGGGACGCCA	CGTTCGGCTGTTAACC	4	3	0
Asn_chr1_minus_147592896_147592969	GTCTCTGTGGCGCAATCGGCTAGCGCGTTTGGCTGTTAACTAAAAAGTTGGTGGTTCGAACACACCCAGAGGCGCCA	GTCTCTGTGGCGCAATCGG	10	10	127
Asn_chr1_minus_147936681_147936754	ATCTCCGTGGAGCAATTGGTTAGCGCGTTCGGCCGTTAACCGGAAAGTTGGTGGTTCGAGCCTACCCAGGGACGCCA	TTGGTGGTTCGAGCC	0	1	0
Asn_chr1_minus_147978422_147978495	GTCTCTGTGGCGCAATCGGCTAGCGCGTTTGGCTGTTAACTAAAAGGTTGGTGGTTCGAACCCACCCAGAGGCGCCA	GTCTCTGTGGCGCAATCGG	10	10	127
Asn_chr1_plus_17074545_17074618	GTCTCTGTGGTGCAATCGGTTAGCGCGTTCGGCTGTTAACCATAAGGTTGGTGGTTAGAGACCACCCAGGGACGCCA	CGTTCGGCTGTTAACC	4	3	0
Asn_chr1_plus_17088759_17088832	GTCTCTGTGGCGCAATCGGTTAGCGCGTTCGGCTGTTAACCGAAAGATTGGTGGTTCGAGCCCACCCAGGGACGCCA	GTCTCTGTGGCGCAATCGGT	3	2	150
Asn_chr1_plus_142481551_142481624	GTCTCTGTGGCGCAATCGGTTAGCGCGTTTGACTGTTAACTGAAAGGTTGGTGGTGCAAGCCCATCCAGGGATGCCA	GTCTCTGTGGCGCAATCGGT	3	2	150
Asn_chr1_plus_143012968_143013041	GTCTCTGTGGTGCAATCGGTTAGCGCGTTCCGCTGTTAACCGAAAGCTTGGTGGTTCGAGCCCACCCAGGGATGCCA	GCTGTTAACCGAAAGCTTGGT	0	0	4
Asn_chr1_plus_143193197_143193270	GTCTCTGTGGTGCAATCGGTTAGCGCGTTCCGCTGTTAACCGAAAGCTTGGTGGTTTGAGCCCACCCAGGGATGCCA	GCTGTTAACCGAAAGCTTGGT	0	0	4
Asn_chr1_plus_144097086_144097161	GTCTCTGTGGCGCCATCGGTTAGTGCCTTCGGCTGTTTGAACCGAAAGGCTGGTGGTTCAAGCCCACCCAGAGATGCCA	NONE
Asn_chr1_plus_146185653_146185726	GTCTCTGTGGCGCAATCGGTCAGAGCGTTCGGCTATTAACCGAACGGTGAGTAGTTCAAGACCACCCAGGGACGCCA	GTCTCTGTGGCGCAATCGGT	3	2	150
Asn_chr1_plus_146467429_146467502	GTCTCTGTGGCGTAGTCGGTTAGCGCGTTCGGCTGTTAACCGAAAAGTTGGTGGTTCGAGCCCACCCAGGAACGCCA	CGGCTGTTAACCGAA	10	0	0
Asn_chr1_plus_146614739_146614812	GTCTCTGTGGCGCAATCGGTTAGCGCGTTCGGCTGTTAACCGAAAGGTTGGTGGTTCGAGCCCACCCAGGGACGCCA	GGCTGTTAACCGAAAGGTTGGT	36	9	3217
Asn_chr1_plus_159776655_159776728	GTCTCTGTGGCGCAATCGGTTAGCGCGTTCGGCTGTTAACCGAAAGGTTGGTGGTTCGATCCCACCCAGGGACGCCA	GGCTGTTAACCGAAAGGTTGGT	36	9	3217
Asn_chr1_plus_159858089_159858162	GTTTCTGTAGCGCGATCGGTTAGCGCCTTCGGCTGTTAAACGAAAGGTTGGTGGTTCGTTCCCACCCCGGGACACCA	GAAAGGTTGGTGGTTC	2	28	0
Asn_chr1_ra_plus_906435_906508	GTCTCTGTGGCGCAATCGGCTAGCGCGTTTGGCTGTTAACTAAAAGGTTGGCGGTTCGAACCCACCCAGAGGCGCCA	GTCTCTGTGGCGCAATCGG	10	10	127
Asn_chrM_minus_5658_5730	TAGATTGAAGCCAGTTGATTAGGGTGCTTAGCTGTTAACTAAGTGTTTGTGGGTTTAAGTCCCATTGGTCTAGCCA	TAGATTGAAGCCAGTTGA	3	11	9
Asp_chr1_minus_159677239_159677310	TCCTCGTTAGTATAGTGGTGAGTATCCCCGCCTGTCACGCGGGAGACCGGGGTTCGATTCCCCGACGGGGAGCCA	CGCCTGTCACGCGGGAGACCGG	109	47	1429
Asp_chr1_plus_159768539_159768610	TACTCGTTAGTATAGTGGTGCGTATCCCCGTCTGTCACGCGGGAGAGCGGGGTTCGCTCTCCCGACGGGGAGCCA	CTGTCACGCGGGAGA	1592	48	2
Asp_chr1_plus_159841212_159841283	TCCTTGTTACTATAGTGGTAAGTATCTCTGCCTGTCATGCATGAGAGAGGGGGTCGATTCCCTGACGGGGAGCCA	NONE
Asp_chr3_minus_185848789_185848859	TTCTTGTTAATATAGTGGTGAGTATTCCCACCTGTCATGCGGGAGACGGGGTTCAATTCCCTGATGGGGAGCCA	CTGTCATGCGGGAGA	2	0	0
Asp_chr5_minus_141754172_141754243	TCCTCATCAGTATAGTGGTGAGTATCCCCGCCTGTCACGCGGGAGACTGGGGTTCGATTCCCTGAGGAGGAGCCA	CTGTCACGCGGGAGA	1592	48	2
Asp_chr6_minus_27659215_27659286	TCCTCGTTAGTATAGTGGTGAGTGTCCCCGTCTGTCACGCGGGAGACCGGGGTTCGATTCCCCGACGGGGAGCCA	CTGTCACGCGGGAGA	1592	48	2
Asp_chr9_minus_76707810_76707881	TCCTCGTTAGTATGGTGGTGAGTATCCCTGCCTGTCACGCGGGAGACCGGGGTTCGATTCCCCAACGGGGAGCCA	GCCTGTCACGCGGGAGACCGG	45	3	1171
Asp_chr12_plus_97421412_97421483	TCCTCGTTAGTATAGTGGTTAGTATCCCCGCCTGTCACGCGGGAGACCGGGGTTCAATTCCCCGACGGGGAGCCA	CGCCTGTCACGCGGGAGACCGG	109	47	1429
Asp_chr12_plus_121426877_121426947	TCCTTGTTAGTATAGTGGTGAGTGTTTCTGCCTGTCATGTGGAGACTGGAGTTTGAGTCCCCAACAGGGAGCCA	TAGTATAGTGGTGAGT	4	34	1
Asp_chrM_plus_7519_7586	AAGGTATTAGAAAAACCATTTCATAACTTTGTCAAAGTTAAATTATAGGCTAAATCCTATATATCTTACCA	TTGTCAAAGTTAAATTATAGG	16	9	29
Cys_chr1_minus_93754422_93754494	GGGGGTATAGCTCAGGTGGTAGAGCATTTGACTGCAGATCAAGAGGTCCCCGGTTCAAATCCGGGTGCCCCCTCCA	GACTGCAGATCAAGAGGTCCCC	4	0	518
Cys_chr3_minus_133430634_133430705	GGGGGTGTAGCTCAGTGGTAGAGCATTTGACTGCAGATCAAGAGGTCCCTGGTTCAAATCCAGGTGCCCCCTCCA	GGGGGTGTAGCTCAGTGGTAGAG	1257	2927	9589
Cys_chr3_minus_133433332_133433403	GGGGGTATAGCTCAGGGGTAGAGCATTTGACTGCAGATCAAGAGGTCCCTGGTTCAAATCCAGGTGCCCCCTCCA	CATTTGACTGCAGATCA	46	49	86
Cys_chr4_minus_124649455_124649526	GGGGGTATAGCTCAGTGGTAGAGCATTTGACTGCAGATCAAGAGGTCCCCGGTTCAAATCCGGGTGCCCCCTCCA	GGGGGTATAGCTCAGTGGTAGAG	159	54	429
Cys_chr7_minus_148683699_148683770	GGGGGTATAGCTCAGGGGTAGAGCATTTGACTGCAGATCAAGAGGTCCCCAGTTCAAATCTGGGTGCCCCCTCCA	GACTGCAGATCAAGAGGTCCCC	4	0	518
Cys_chr7_minus_148703783_148703854	GGGGGTATAGTTCAGGGGTAGAGCATTTGACTGCAGATCAAGAGGTCCCTGGTTCAAATCCAGGTGCCCCCTCCA	CATTTGACTGCAGATCA	46	49	86
Cys_chr7_minus_148705534_148705605	GGGGGTATAGCTCAGGGGTAGAGCATTTGACTGCAGATCAAGAGGTCCCTGGTTCAAATCCAGGTGCCCCCCCCA	GGGGTATAGCTCAGG	97	0	0
Cys_chr7_minus_148743162_148743233	GGGGGTATAGCTTAGCGGTAGAGCATTTGACTGCAGATCAAGAGGTCCCCGGTTCAAATCCGGGTGCCCCCTCCA	GACTGCAGATCAAGAGGTCCCC	4	0	518
Cys_chr7_minus_148917097_148917168	GGGGGTATAGCTCAGGGGTAGAGCACTTGACTGCAGATCAAGAGGTCCCTGGTTCAAATCCAGGTGCCCCCTCCA	GGGGTATAGCTCAGG	97	0	0
Cys_chr7_minus_148923238_148923309	GGGGGTATAGCTCACAGGTAGAGCATTTGACTGCAGATCAAGAGGTCCCCGGTTCAAATCCGGTTACTCCCTCCA	GACTGCAGATCAAGAGGTCCCC	4	0	518
Cys_chr7_minus_148941089_148941160	GGGGGTATAGCTCAGGGGTAGAGCATTTGACTGCAAATCAAGAGGTCCCTGATTCAAATCCAGGTGCCCCCTCCA	GGGGTATAGCTCAGG	97	0	0
Cys_chr7_minus_148974979_148975050	GGGGGTATAGCTTAGGGGTAGAGCATTTGACTGCAGATCAAAAGGTCCCTGGTTCAAATCCAGGTGCCCCTTCCA	CATTTGACTGCAGATCA	46	49	86
Cys_chr7_minus_149019205_149019276	GGGGATATAGCTCAGGGGTAGAGCATTTGACTGCAGATCAAGAGGTCCCCGGTTCAAATCCGGGTGCCCCCCCCA	GACTGCAGATCAAGAGGTCCCC	4	0	518
Cys_chr7_plus_148638214_148638285	GGGGGCATAGCTCAGTGGTAGAGCATTTGACTGCAGATCAAGAGGTCCCTGGTTCAAATCCAGGTGCCCCCTCCA	AGTGGTAGAGCATTTGA	123	72	40
Cys_chr7_plus_148874564_148874635	GGGGGTATAGCTCAGGGGTAGAGCACTTGACTGCAGATCAAGAAGTCCTTGGTTCAAATCCAGGTGCCCCCTCCA	GGGGTATAGCTCAGG	97	0	0
Cys_chr7_plus_148884735_148884806	GGGCGTATAGCTCAGGGGTAGAGCATTTGACTGCAGATCAAGAGGTCCCCAGTTCAAATCTGGGTGCCCACTCCA	GACTGCAGATCAAGAGGTCCCC	4	0	518
Cys_chr7_plus_148912749_148912820	GGGGGTATAGCTCAGGGGTAGAGCATTTGACTGCAGATCAAGAGGTCTCTGGTTCAAATCCAGGTGCCCCCTCCA	GGGGTATAGCTCAGG	97	0	0
Cys_chr7_plus_148925979_148926050	GGGCGTATAGCTCAGGGGTAGAGCATTTGACTGCAGATCAAGAGGTCCCCAGTTCAAATCTGGGTGCCCCCTCCA	GACTGCAGATCAAGAGGTCCCC	4	0	518
Cys_chr7_plus_148992848_148992919	GGGGGTATAGCTCACAGGTAGAGCATTTGACTGCAGATCAAGAGGTCCCCGGTTCAAATCTGGGTGCCCCCTCCA	GACTGCAGATCAAGAGGTCCCC	4	0	518
Cys_chr14_plus_72499432_72499503	GGGGGTATAGCTCAGGGGTAGAGCATTTGACTGCAGATCAAGAGGTCCCCGGTTCAAATCCGGGTGCCCCCTCCA	GACTGCAGATCAAGAGGTCCCC	4	0	518
Cys_chr15_plus_77824052_77824124	GGGGGTATAGCTCAGTGGGTAGAGCATTTGACTGCAGATCAAGAGGTCCCCGGTTCAAATCCGGGTGCCCCCTCCA	GACTGCAGATCAAGAGGTCCCC	4	0	518
Cys_chr17_minus_34243501_34243572	GGGGGTAGGGCTCAGGGATAGAGCATTTGACTGCAGATCAAGAGGTCCCCGGTTCGAATCTAGGTGCCCCCTCCA	GACTGCAGATCAAGAGGTCCCC	4	0	518
Cys_chr17_minus_34271463_34271534	GGGGGTATAGCTCAGGGGTAGAGCATTTGACTGCAGATCAAGAAGTCCCCGGTTCAAATCCGGGTGCCCCCTCCA	GGGGTATAGCTCAGG	97	0	0
Cys_chr17_minus_34279071_34279142	GGGGGTATAGCTCAGTGGTAGAGCATTTGACTGCAGATCAAGAGGTCCCTGGTTCAAATCCGGGTGCCCCCTCCA	GGGGGTATAGCTCAGTGGTAGAG	159	54	429
Cys_chrM_minus_5762_5827	AGCTCCGAGGTGATTTTCATATTGAATTGCAAATTCGAAGAAGCAGCTTCAAACCTGCCGGGGCTTCCA	TTGCAAATTCGAAGAAGCAGC	63	0	9
Gln_chr1_minus_143550793_143550864	GGTTCCATGGTGTAATGGTGAGCACTTTGGACTCTGAATACAGTGATCAGAGTTCAAGTCTCACTGGGACCTCCA	GGTTCCATGGTGTAAT	3	2	0
Gln_chr1_minus_144943384_144943455	GGTTCCATGGTGTAATGGTGACCACTTTGGACTCTGAATACAGTGATCAGAGTTCAAGTCTCACTGGAACCTCCA	GGTTCCATGGTGTAAT	3	2	0
Gln_chr1_minus_146204006_146204077	GGTTCCATGGTGTAATGGTAAGCACTCTGGACTCTGAATCCAGCGATCCGAGTTCGAGTCTCGGTGGAACCTCCA	GGACTCTGAATCCAGCGATCCG	7	61	3939
Gln_chr1_plus_144674661_144674732	GGTTCCATGGTGTAATGGTGAGCACTCTGGACTCTGAATCCAGCGATCCGAGTTCGAGTCTCGGTGGAACCTCCA	GGACTCTGAATCCAGCGATCCG	7	61	3939
Gln_chr1_plus_146267561_146267632	GGTTCCATGGTGTAATGGTAAGCACTCTGGACTCTGAATCCAGCCATCTGAGTTCGAGTCTCTGTGGAACCTCCA	ACTCTGGACTCTGAATCCAGC	96	16	64
Gln_chr2_minus_117498979_117499050	TAGGACATGGTGTAATAGGTAGAATGGAGAATTTTGAATTCTCAGGGGTAGGTTCAATTCCTATAGTTCTAGCCA	ATTTTGAATTCTCAGG	0	1	0
Gln_chr4_minus_40603500_40603572	GACCATGTGGCCTAAGGGAAAAGACATCTCACTTTGGGTCAGAAGATTGAGGGTTCAAGTCCTTTCATGGTCACCA	TCAGAAGATTGAGGG	1	0	0
Gln_chr6_minus_26419403_26419474	GGCCCCATGGTGTAATGGTTAGCACTCTGGACTTTGAATCCAGCGATCCGAGTTCAAATCTCGGTGGGACCTCCA	ACTTTGAATCCAGCGATCCG	199	93	4226
Gln_chr6_minus_27623510_27623581	GGTTCCATGGTGTAATGGTTAGCACTCTGGACTCTGAATCCAGCGATCCGAGTTCAAGTCTCGGTGGAACCTCCA	GGACTCTGAATCCAGCGATCCG	7	61	3939
Gln_chr6_minus_27867114_27867185	GGCCCCATGGTGTAATGGTCAGCACTCTGGACTCTGAATCCAGCGATCCGAGTTCAAATCTCGGTGGGACCCCCA	GGACTCTGAATCCAGCGATCCG	7	61	3939
Gln_chr6_plus_18944381_18944452	GGTTCCATGGTGTAATGGTTAGCACTCTGGACTCTGAATCCAGCGATCCGAGTTCAAATCTCGGTGGAACCTCCA	GGACTCTGAATCCAGCGATCCG	7	61	3939
Gln_chr6_plus_27371191_27371262	GGTTCCATGGTGTAATGGTTAGCACTCTGGACTCTGAATCCGGTAATCCGAGTTCAAATCTCGGTGGAACCTCCA	TGGTGTAATGGTTAGC	1019	48	70
Gln_chr6_plus_28665135_28665206	GGTCCCATGGTGTAATGGTTAGCACTCTGGACTTTGAATCCAGCAATCCGAGTTCGAATCTCGGTGGGACCTCCA	TGGTGTAATGGTTAGC	1019	48	70
Gln_chr6_plus_37395973_37396045	GTGCAGAGTAGTACAGTGGTTAAACCATGGTCTTTGGAGCCAGACTGCCTGGGGTCGGATCCCAGCTCTCACACCA	None
Gln_chr6_plus_145545552_145545623	GGTCCCATGGTGTAATGGTTAGCACTCTGGGCTTTGAATCCAGCAATCCGAGTTCGAATCTTGGTGGGACCTCCA	TGGTGTAATGGTTAGC	1019	48	70
Gln_chr9_minus_5085085_5085156	TAGGATATGGTTTAATAGGTAGCATGGAGAATTTTGGAGTCTCAGGGATAGGTTCAATTCCTATAGTTCCAGCCA	ATTTTGGAGTCTCAGGG	1	0	0
Gln_chr9_minus_125695343_125695415	GAGCTGTAGCATAGTGATTAGGGACATGGACTCTGGAGCCAAATCTGCCTGGGTTCTAGTCCCAGCTGTCTCACCA	NONE
Gln_chr12_plus_73137449_73137521	GGTTCCATGGTGTAATGGTAAGCACCCTGGACTCTGAATCCAGCAACCAGAGTTCCAGTCTCAGCGTGGACCTCCA	GGACTCTGAATCCAGC	3	0	12
Gln_chr16_plus_3359814_3359885	TAGGACTTGGTGTAATGGGTAGCACAGAGAATTTTGGATTCTCAGGGGTGGGTTCAATTCCTTTCGTCCTAGCCA	TGGTGTAATGGGTAGC	10	0	1
Gln_chr16_plus_70282391_70282464	GGCAGTATGGTAGAGTGGTTAAGATCATGAACTCTGAAGTCAGAGATACTTGAATTTGAATGCTGGTTCTGTCACCA	NONE
Gln_chr17_plus_44624889_44624960	GGTCCCATGGTGTAATGGTTAGCACTCTGGACTTTGAATCCAGCGATCCGAGTTCAAATCTCGGTGGGACCTCCA	ACTTTGAATCCAGCGATCCG	199	93	4226
Gln_chr20_plus_17803142_17803219	GGCAGTGTAGCCCAGAGGTTCAAGGGCATTCGCTCTGGTATCAGAAGGGTCTGGGTTCAAATCCCTTGTGCACTGCTTCCA	NONE
Gln_chrM_minus_4330_4401	TAGGATGGGGTGTGATAGGTGGCACGGAGAATTTTGGATTCTCAGGGATGGGTTCGATTCTCATAGTCCTAGCCA	TAGGATGGGGTGTGATAGGTGGC	21	46	114
Glu_chr1_minus_16734361_16734432	TCCCTGGTGGTCTAGTGGCTAGGATTCGGCGCTTTCACCGCCGCGGCCCGGGTTCGATTCCCGGTCAGGGAACCA	GGTTCGATTCCCGGTCAGG	599	1816	1628
Glu_chr1_minus_144110590_144110661	TCCCTGGTGGTCTAGTGGTTAGGATTCGGCGCTCTCACCGCCGCGGCCCGGGTTCGATTCCCGGTCAGGGAACCA	TCCCTGGTGGTCTAGTGGTTAGG	934	5299	770
Glu_chr1_minus_147930979_147931051	TCCCTGGTGGTCTAGTGGCTAGGATTCGGCGCTTTCACCGCCTGCAGCTCGAGTTCGATTCCTGGTCAGGGAACCA	TCCCTGGTGGTCTAGTGGCTAGG	8	148	12
Glu_chr1_minus_170424162_170424230	CCCTGTGGTCTAGTGGTTAGGAGTTGGTGCTTTCGTCATGACAGCCCAGGTTCAATTCCTGGTTAGAGACCA	TGGTCTAGTGGTTAGG	198	445	66
Glu_chr1_plus_17071665_17071736	TCCCTGGTGGTCTAGTGGCTAGGATTCGGCGCTTTCACCGCCGCGGCCCGGGTTCGATTCCCGGCCAGGGAACCA	TCCCTGGTGGTCTAGTGGCTAGG	8	148	12
Glu_chr1_plus_147600896_147600964	TCCCTGGTAGTCTAGTGGCTAAAGTTTGGCGCTCTCACCGCCGGGACTGGTTGATTCCAGATCAGGGGACCA	TCCCTGGTAGTCTAGTG	0	1	0
Glu_chr1_plus_147986426_147986494	TCCCTGGTAGTCTAGTGGCTAAAGTTTGGCGCTTTCACCGCCGGGACTGGTTGATTCCAGATCAGGGGACCA	TCCCTGGTAGTCTAGTG	0	1	0
Glu_chr1_plus_159849132_159849203	GCGTTGGTGGTGTAGTGGTGAGCACAGCTGCCTTTCAAGCAGTTAACGCGGGTTCGATTCCCGGGTAACGAACCA	GCGTTGGTGGTGTAGTGGTGAGC	0	14	10
Glu_chr1_plus_247135070_247135141	TCCCTGGTGGTCTAGTGGTTAGGATTCGGCGCTCTCACCGCCGCGGCCCGGGTTCGATTCCCGGTCAGGAAACCA	TCCCTGGTGGTCTAGTGGTTAGG	934	5299	770
Glu_chr2_minus_130811171_130811242	TCCCATATGGTCTAGCGGTTAGGATTCCTGGTTTTCACCCAGGTGGCCCGGGTTCGACTCCCGGTATGGGAACCA	CATATGGTCTAGCGGTTAGGATTCC	69	48	340
Glu_chr2_plus_74977554_74977622	GCCTGTGGTCTAGTGGTTAGAATTCAGTGTTTTCAGTGCTCTAGTCCAGGTTCAATTCCTGGTCAGGGACCA	GTGGTCTAGTGGTTAG	14	14	4
Glu_chr3_minus_126895867_126895938	CCCCTGGTGGTCTATCGGTTAGGATTCAGACCTCTCACCACTGCTACCCATGCTCGATTCCTGGTCAGGGAACCA	GTCTATCGGTTAGGA	0	1	0
Glu_chr6_plus_29057955_29058026	TCCCTGGTGGTCTAGTGGTTAGGATTCGGCGCTCTCACCGCCGCGGCCCGGGTTCGATTCCCGTCAGGGAACCA	TCCCTGGTGGTCTAGTGGTTAGG	934	5299	770
Glu_chr8_plus_59667352_59667422	TCCTTGATGTCTAGTGGTTAGGATTTGGTGCTCTCACTGCAGCAGCCTGGGTTCATTTCTCAGTCAGGGAACCA	CTAGTGGTTAGGATT	8	0	0
Glu_chr13_minus_40928061_40928132	CCCCTGGTGGTCTAGTGCTTAGGATTCGGTGCTCTCACCGCTGCTGCCTGCGTTCGATTCCCGGTCAGGGAACCA	GTTCGATTCCCGGTCAGG	214	1172	615
Glu_chr13_minus_44390062_44390133	TCCCACATGGTCTAGCGGTTAGGATTCCTGGTTTTCACCCAGGCGGCCCGGGTTCGACTCCCGGTGTGGGAACCA	GGTTCGACTCCCGGTGTGG	277	191	1275
Glu_chr14_minus_31306567_31306637	ACCCTGTGGTCTAGTGGCTAAGACTTTGTGCTTTCATTGCTGCATCCTAGGTTCAATTCCCAGTCAGGGAACCA	ATTCCGGCTCGAAGGACCA
Glu_chr18_plus_41553749_41553820	CCCCGGGTGGTGTAGTGGATGGGATTTGGCGCTCTCACCACCATGGCCCGGATTTGATTCCCGGTCAGGGAACCA	ATTCCCGGTCAGGGA	3	0	0
Glu_chrM_minus_14675_14743	GTTCTTGTAGTTGAAATACAACGATGGTTTTTCATATCATTGGTCGTGGTTGTAGTCCGTGCGAGAATACCA	CATATCATTGGTCGTGGT	74	25	316
Gly_chr1_minus_16745021_16745091	GCATTGGTGGTTCAGTGGTAGAATTCTCGCCTCCCACGCGGGAGACCCGGGTTCAATTCCCGGCCAATGCACCA	ATTGGTGGTTCAGTGGTAGA	1641	12252	5139
Gly_chr1_minus_16877353_16877423	GCGTTGGTGGTTTAGTGGTAGAATTCTCGCCTCCCATGCGGGAGACCCGGGTTCAATTCCCGGCCACTGCACCA	AGTGGTAGAATTCTCGC	603	332	1509
Gly_chr1_minus_144109221_144109292	GCGTTGGTGGTATAGTGGTGAGCATAGCTGCCTTCCAAGCAGTTGACCCGGGTTCGATTCCCGGCCAACGCACCA	GCGTTGGTGGTATAGTGGTGAGC	1494	38911	25363
Gly_chr1_minus_159676585_159676656	GCGTTGGTGGTATAGTGGTGAGCATAGTTGCCTTCCAAGCAGTTGACCCGGGCTCGATTCCCGCCCAACGCACCA	GCGTTGGTGGTATAGTGGTGAGC	1494	38911	25363
Gly_chr1_minus_159760261_159760331	GCATTGGTGGTTCAGTGGTAGAATTCTCGCCTGCCACGCGGGAGGCCCGGGTTCGATTCCCGGCCAATGCACCA	ATTGGTGGTTCAGTGGTAGA	1641	12252	5139
Gly_chr1_plus_16926367_16926437	GCCTTGGTGGTGCAGTGGTAGAATTCTCGCCTCCCACGTGGGAGACCCGGGTTCAATTCCCGGCCAATGCACCA	AGTGGTAGAATTCTCGC	603	332	1509
Gly_chr1_plus_159679718_159679788	GCATGGGTGGTTCAGTGGTAGAATTCTCGCCTGCCACGCGGGAGGCCCGGGTTCGATTCCCGGCCCATGCACCA	GCATGGGTGGTTCAGTGGTAGAATTC	728	5252	2864
Gly_chr1_plus_159716980_159717050	GCATAGGTGGTTCAGTGGTAGAATTCTTGCCTGCCACGCAGGAGGCCCAGGTTTGATTCCTGGCCCATGCACCA	TGGTTCAGTGGTAGAA	54	813	0
Gly_chr2_minus_70329627_70329697	GCGCCGCTGGTGTAGTGGTATCATGCAAGATTCCCATTCTTGCGACCCGGGTTCGATTCCCGGGCGGCGCACCA	GCGCCGCTGGTGTAGTGGTATC	45	5326	367
Gly_chr6_plus_142620469_142620539	GCATGGGTGATTCAGTGGTAGAATTTTCACCTGCCATGCAGGAGGTCCAGGTTCATTTCCTGGCCTATGCACCA	ATGGGTGATTCAGTGGTAGA	0	0	2
Gly_chr16_minus_69369615_69369685	GCATTGGTGGTTCAGTGGTAGAATTCTCGCCTGCCACGCGGGAGGCCCGGGTTTGATTCCCGGCCAGTGCACCA	ATTGGTGGTTCAGTGGTAGA	1641	12252	5139
Gly_chr16_plus_69380098_69380168	GCATTGGTGGTTCAGTGGTAGAATTCTCGCCTGCCATGCGGGCGGCCGGGCTTCGATTCCTGGCCAATGCACCA	ATTGGTGGTTCAGTGGTAGA	1641	12252	5139
Gly_chr17_plus_8065591_8065662	GCGTTGGTGGTATAGTGGTAAGCATAGCTGCCTTCCAAGCAGTTGACCCGGGTTCGATTCCCGGCCAACGCACCA	GCGTTGGTGGTATAGTGGTAAGC	511	13613	11306
Gly_chr17_plus_19704767_19704837	GCATTGGTGGTTCAATGGTAGAATTCTCGCCTCCCACGCAGGAGACCCAGGTTCGATTCCTGGCCAATGCACCA	TGGTAGAATTCTCGCC	399	45	4
Gly_chr19_plus_4675082_4675153	GCGTTGGTGGTATAGTGGTTAGCATAGCTGCCTTCCAAGCAGTTGACCCGGGTTCGATTCCCGGCCAACGCACCA	GCGTTGGTGGTATAGTGGTTAGC	661	13629	11574
Gly_chrM_plus_9992_10059	ACTCTTTTAGTATAAATAGTACCGTTAACTTCCAATTAACTAGTTTTGACAACATTCAAAAAAGAGTACCA	GACAACATTCAAAAAAGA	0	0	8
His_chr1_minus_144108238_144108309	GCCGTGATCGTATAGTGGTTAGTACTCTGCGTTGTGGCCGCAGCAACCTCGGTTCGAATCCGAGTCACGGCACCA	CGTGATCGTATAGTGGTTAGTACTCT	910	34	40092
His_chr1_minus_147422452_147422523	GCCATGATCGTATAGTGGTTAGTACTCTGCGCTGTGGCCGCAGCAACCTCGGTTCGAATCCGAGTCACGGCACCA	AGTGGTTAGTACTCT	202	13	2246
His_chr3_minus_149799253_149799324	GCAGTGACTGTATAGTGGTTAGCACTCTGTGTTGTGGCCACAGCAACCATGGTTCAAATCTGAGTCATGACACCA	AGTGGTTAGCACTCT	2	0	11
His_chrM_plus_12139_12207	GTAAATATAGTTTAACCAAAACATCAGATTGTGAATCTGACAACAGAGGCTTACGACCCCTTATTTACCCCA	AGATTGTGAATCTGACAACAGAG	6	4	125
Ile_chr2_plus_42891180_42891272	GCTCCAGTGGCGCAATCGGTTAGCGCGCGGTACTTATACAGCAGTACATGCAGAGCAATGCCGAGGTTGTGAGTTCGAGCCTCACCTGGAGCACCA	AATGCCGAGGTTGTGA	4	95	4
Ile_chr6_minus_26829200_26829273	GGCCGGTTAGCTCAGTTGGTCAGAGCGTGGTGCTAATAACGCCAAGGTCGCGGGTTCGATCCCCGTACGGGCCACCA	GGCCGGTTAGCTCAG	235	15	0
Ile_chr6_minus_26853234_26853307	GGCCGGTTAGCTCAGTTGGTTAGAGCGTGGTGCTAATAACGCTAAGGTCGCGGGTTCGATCCCCGTACTGGCCACCA	GGCCGGTTAGCTCAG	235	15	0
Ile_chr6_minus_27350969_27351042	GGCTGGTTAGCTCAGTTGGTTAGAGCGTGGTGCTAATAACGCCAAGGTCGCGGGTTCGATCCCCGTACTGGCCACCA	TCCCCGTACTGGCCACCA	7	139	3
Ile_chr6_plus_26662329_26662402	GGCCGGTTAGCTCAGTTGGTTAGAGCGTGGTGCTAATAACGCCAAGGTCGCGGGTTCGATCCCCGTACGGGCCACCA	GGCCGGTTAGCTCAG	235	15	0
Ile_chr6_plus_27096104_27096197	GCTCCAGTGGCGCAATCGGTTAGCGCGCGGTACTTATATGGCAGTATGTGTGCGAGTGATGCCGAGGTTGTGAGTTCGAGCCTCACCTGGAGCACCA	AGTTCGAGCCTCACCTGGA	5	5	36
Ile_chr6_plus_27349718_27349791	GGCTGGTTAGTTCAGTTGGTTAGAGCGTGGTGCTAATAACGCCAAGGTCGTGGGTTCGATCCCCATATCGGCCACCA	AGTTGGTTAGAGCGTG	3	3	0
Ile_chr6_plus_27707179_27707272	GCTCCAGTGGCGCAATCGGTTAGCGCGCGGTACTTATACAACAGTATATGTGCGGGTGATGCCGAGGTTGTGAGTTCGAGCCTCACCTGGAGCACCA	AGTTCGAGCCTCACCTGGA	5	5	36
Ile_chr6_plus_27744341_27744414	GGCCGGTTAGCTCAGTCGGCTAGAGCGTGGTGCTAATAACGCCAAGGTCGCGGGTTCGATCCCCGTACGGGCCACCA	GGCCGGTTAGCTCAG	235	15	0
Ile_chr6_plus_27763946_27764019	GGCCGGTTAGCTCAGTTGGTTAGAGCGTGGTGCTAATAACGCCAAGGTCGCGGGTTCGATCCCCGTACTGGCCACCA	GGCCGGTTAGCTCAG	235	15	0
Ile_chr6_plus_28613346_28613439	GCTCCAGTGGCGCAATCGGTTAGCGCGCGGTACTTATAAGACAGTGCACCTGTGAGCAATGCCGAGGTTGTGAGTTCAAGCCTCACCTGGAGCACCA	AATGCCGAGGTTGTGA	4	95	4
Ile_chr6_plus_58257213_58257286	GGCCGGTTAGCTCAGTTGGTTAGAGCGTGGCGCTAATAACGCCAAGGTCGCGGGTTCGATCCCCGTACGGGCCACCA	GGCCGGTTAGCTCAG	235	15	0
Ile_chr17_minus_8071034_8071107	GGCCGGTTAGCTCAGTTGGTTAGAGCGTGGTGCTAATAACGCCAAGGTCGCGGGTTCGAACCCCGTACGGGCCACCA	GGCCGGTTAGCTCAG	235	15	0
Ile_chr19_minus_44594648_44594740	GCTCCAGTGGCGCAATCGGTTAGCGCGCGGTACTTATATGACAGTGCGAGCGGAGCAATGCCGAGGTTGTGAGTTCGATCCTCACCTGGAGCACCA	AATGCCGAGGTTGTGA	4	95	4
Ile_chrM_plus_4264_4332	AGAAATATGTCTGATAAAAGAGTTACTTTGATAGAGTAAATAATAGGAGCTTAAACCCCCTTATTTCTACCA	CTTTGATAGAGTAAATAATAGGAGC	10	0	74
Ile_chrX_minus_3766418_3766491	GGCCGGTTAGCTCAGTTGGTAAGAGCGTGGTGCTGATAACACCAAGGTCGCGGGCTCGACTCCCGCACCGGCCACCA	GGCCGGTTAGCTCAG	235	15	0
Leu_chr1_minus_159848360_159848443	GTCAGGATGGCCGAGCAGTCTTAAGGCGCTGCGTTCAAATCGCACCCTCCGCTGGAGGCGTGGGTTCGAATCCCACTTTTGACACCA	AGGCGTGGGTTCGAATCCCACT	32	0	0
Leu_chr1_plus_159677947_159678029	GTCAGGATGGCCGAGCGGTCTAAGGCGCTGCGTTCAGGTCGCAGTCTCCCCTGGAGGCGTGGGTTCGAATCCCACTCCTGACACCA	GTCAGGATGGCCGAGCGGTCTAAGG	49	280	106
Leu_chr1_plus_247134677_247134782	GTCAGGATGGCCGAGTGGTCTAAGGCGCCAGACTCAAGGTAAGCACCTTGCCTGCGGGCTTTCTGGTCTCCGGATGGAGGCGTGGGTTCGAATCCCACTTCTGACACCA	ATCCCACTTCTGACACCA	257	245	54
Leu_chr2_plus_30131072_30131144	GGGCCAGTGGCTCAATGGATAATGCGTCTGACTAAGAATCAGAAGATTCCAGCCTTGACTCCTGGCTGGCTCACCA	ATCAGAAGATTCCAG	8	0	0
Leu_chr3_minus_149703918_149703999	GGTAGCATGGCTGAGTGGTCTAAGATTCTGAATTAAGTCTCCAGTCTCTTTGGGGGCGTGGTTTTCAATCCCACCGCTGCTACCA	None
Leu_chr4_minus_156604428_156604502	GTTAAGATGGCAGAGCCTGGTAATTGCATAAAACTTAAAATTTTATAATCAGAGGTTCAACTCCTCTTCTTAACACCA	GTTAAGATGGCAGAGCC	2	1	0
Leu_chr5_minus_159324619_159324696	GGCAGTGGAGTTTAGTGGTTAAGGACCTGCTCAGACATCACAGGTAGGTAGATCTGGGTTCAAACCCTAGCCCTGGCACCA	None
Leu_chr5_minus_180457080_180457161	GGTAGCGTGGCCGAGCGGTCTAAGGCGCTGGATTAAGGCTCCAGTCTCTTCGGAGGCGTGGGTTCGAATCCCACCGCTGCCACCA	GGTAGCGTGGCCGAGCGGTCTAAG	109	310	31
Leu_chr5_plus_180547307_180547388	GGTAGCGTGGCCGAGCGGTCTAAGGCGCTGGATTAAGGCTCCAGTCTCTTCGGGGGCGTGGGTTCGAATCCCACCGCTGCCACCA	GGTAGCGTGGCCGAGCGGTCTAAG	109	310	31
Leu_chr6_minus_27306313_27306395	ACCGGGATGGCTGAGTGGTTAAGGCGTTGGACTTAAGATCCAATGGACAGGTGTCCGCGTGGGTTCGAGCCCCACTCCCGGTACCA	ACTTAAGATCCAATGGA	9	18	1
Leu_chr6_minus_27678327_27678433	GTCAGGATGGCCGAGTGGTCTAAGGCGCCAGACTCAAGTTGCTACTTCCCAGGTTTGGGGCTTCTGGTCTCCGCATGGAGGCGTGGGTTCGAATCCCACTTCTGACACCA	ATCCCACTTCTGACACCA	257	245	54
Leu_chr6_minus_27681396_27681503	GTCAGGATGGCCGAGTGGTCTAAGGCGCCAGACTCAAGCTTACTGCTTCCTGTGTTCGGGTCTTCTGGTCTCCGTATGGAGGCGTGGGTTCGAATCCCACTTCTGACACCA	ATCCCACTTCTGACACCA	257	245	54
Leu_chr6_minus_27796877_27796959	ACCGGGATGGCCGAGTGGTTAAGGCGTTGGACTTAAGATCCAATGGGCTGGTGCCCGCGTGGGTTCGAACCCCACTCTCGGTACCA	GATGGCCGAGTGGTTAAGG	71	0	2
Leu_chr6_minus_28554379_28554460	GGTAGCGTGGCCGAGTGGTCTAAGACGCTGGATTAAGGCTCCAGTCTCTTCGGGGGCGTGGGTTTGAATCCCACCGCTGCCACCA	GGCTCCAGTCTCTTCGGG	510	98	55
Leu_chr6_minus_28971979_28972084	GTCAGGATGGCCGAGTGGTCTAAGGCGCCAGACTCAAGCTAAGCTTCCTCCGCGGTGGGGATTCTGGTCTCCAATGGAGGCGTGGGTTCGAATCCCACTTCTGACACCA	ATCCCACTTCTGACACCA	257	245	54
Leu_chr6_plus_29016809_29016913	GTCAGGATGGCCGAGTGGTCTAAGGCGCCAGACTCAAGCTTGGCTTCCTCGTGTTGAGGATTCTGGTCTCCAATGGAGGCGTGGGTTCGAATCCCACTTCTGACACCA	ATCCCACTTCTGACACCA	257	245	54
Leu_chr6_plus_29064758_29064839	GGTAGCGTGGCCGAGCGGTCTAAGGCGCTGGATTAAGGCTCCAGTCTCTTCGGGGGCGTGGGTTCAAATCCCACCGCTGCCACCA	GGTAGCGTGGCCGAGCGGTCTAAG	109	310	31
Leu_chr6_plus_69971099_69971181	ACTCATTTGGCTGAGTGGTTAAGGCATTGGACTTAAGATCCAATGGAGTAGTGGCTGTGTGGGTTTAAACCCCACTACTGGTACCA	ACTTAAGATCCAATGGA	9	18	1
Leu_chr6_plus_144579377_144579459	ACCAGGATGGCCGAGTGGTTAAGGCGTTGGACTTAAGATCCAATGGACATATGTCCGCGTGGGTTCGAACCCCACTCCTGGTACCA	ACCAGGATGGCCGAGTGGTTAAGGC	5	64	21
Leu_chr11_plus_9253366_9253439	GCCTCCTTAGTGCAGTAGGTAGCGCATCAGTCTCAAAATCTGAATGGTCCTGAGTTCAAGCCTCAGAGGGGGCACCA	AGTAGGTAGCGCATCA	1	0	0
Leu_chr11_plus_59075804_59075886	ACCAGAATGGCCGAGTGGTTAAGGCGTTGGACTTAAGATCCAATGGATTCATATCCGCGTGGGTTCGAACCCCACTTCTGGTACCA	TGGCCGAGTGGTTAAGG	16	9	5
Leu_chr14_plus_20163369_20163450	GGTAGTGTGGCCGAGCGGTCTAAGGCGCTGGATTTAGGCTCCAGTCTCTTCGGGGGCGTGGGTTCGAATCCCACCACTGCCACCA	GGCTCCAGTCTCTTCGGG	510	98	55
Leu_chr16_minus_22114533_22114614	GGTAGCGTGGCCGAGTGGTCTAAGGCGCTGGATTTAGGCTCCAGTCATTTCGATGGCGTGGGTTCGAATCCCACCGCTGCCACCA	TCGAATCCCACCGCTGCCACCA	98	10	0
Leu_chr16_plus_55891364_55891446	GTCAGGATGGCCGAGCGGTCTAAGGCGCTGCGTTCAGGTCGCAGTCTCCCCTGGAGGCGTGGGTTCGAATCCCACTTCTGACACCA	ATCCCACTTCTGACACCA	257	245	54
Leu_chr17_minus_7964357_7964438	GGTAGCGTGGCCGAGCGGTCTAAGGCGCTGGATTTAGGCTCCAGTCTCTTCGGAGGCGTGGGTTCGAATCCCACCGCTGCCACCA	GGTAGCGTGGCCGAGCGGTCTAAG	109	310	31
Leu_chr20_minus_48385749_48385830	GGTAGGGTGGCCGAGCGGTCTAAGGCACTGTATTAAGACTCCAGTCTCTTCAGAGGCATGGGTTTGAATCCCACTGCTGCCACCA	GCCGAGCGGTCTAAGG	17	3	0
Leu_chrM_plus_3231_3305	GTTAAGATGGCAGAGCCCGGTAATCGCATAAAACTTAAAACTTTACAGTCAGAGGTTCAATTCCTCTTCTTAACACCA	AACTTAAAACTTTACAGTCAGA	9	3	44
Leu_chrM_plus_12267_12337	ACTTTTAAAGGATAACAGCTATCCATTGGTCTTAGGCCCCAAAAATTTTGGTGCAACTCCAAATAAAAGTACCA	ACTTTTAAAGGATAACAGC	6	0	10
Leu_chrX_minus_55224480_55224554	GTTAAGATGGCAGAGCCCGGCAATTGCATAAGACTTAAAACTTTATAATCAGAGGTTCAACTCCTCTCATTAACACCA	GTTAAGATGGCAGAGCC	2	1	0
Lys_chr1_minus_55196130_55196202	GCCCAGCTAGCTCAGTCGGTAGAGCATGAGACTCTTAATCTCAGGGTCATGGGTTTGAGCCCCACGTTTGGTGCCA	TAGCTCAGTCGGTAGAG	509	2000	690
Lys_chr1_minus_144106879_144106951	GCCCGGCTAGCTCAGTCGGTAGAGCATGAGACTCTTAATCTCAGGGTCGTGGGTTCGAGCCCCACGTTGGGCGCCA	TAGCTCAGTCGGTAGAG	509	2000	690
Lys_chr1_plus_202742278_202742350	GCCCGGATAGCTCAGTCGGTAGAGCATCAGACTTTTAATCTGAGGGTCCAGGGTTCAAGTCCCTGTTCGGGCGCCA	GCCCGGATAGCTCAGTCGGTAGAG	1048	8395	12492
Lys_chr1_plus_203709894_203709966	GCCCGGAGAGCTCAGTGGGTAGAGCATCAGACTTTTAATCTGAGGGTCCAGGGTTCAAGTCCTCGTTCGGGCACCA	TTTTAATCTGAGGGTCCAG	60	29	274
Lys_chr5_minus_26234296_26234368	GCCCGACTACCTCAGTCGGTGGAGCATGGGACTCTTCATCCCAGGGTTGTGGGTTCGAGCCCCACATTGGGCACCA	CAGTCGGTGGAGCATG	0	1	0
Lys_chr6_minus_27410748_27410820	GCCTGGGTAGCTCAGTCGGTAGAGCATCAGACTTTTAATCTGAGGGTCCAGGGTTCAAGTCCCTGTCCAGGCGCCA	TAGCTCAGTCGGTAGAG	509	2000	690
Lys_chr6_minus_27667572_27667644	GCCTGGATAGCTCAGTCGGTAGAGCATCAGACTTTTAATCTGAGGGTCCAGGGTTCAAGTCCCTGTTCAGGCGCCA	TAGCTCAGTCGGTAGAG	509	2000	690
Lys_chr6_plus_27651825_27651897	ACCTGGGTAGCTCAGTAGGTAGAACATCAGACTTTTAATCTGAGGGTCTAGGGTTCAAGTCCCTGTCCAGGCGCCA	GGTTCAAGTCCCTGT	17	0	2
Lys_chr6_plus_28823500_28823572	GCCTGGATAGCTCAGTTGGTAGAACATCAGACTTTTAATCTGACGGTGCAGGGTTCAAGTCCCTGTTCAGGCGCCA	GATAGCTCAGTTGGTAGA	30	74	158
Lys_chr7_ra_plus_397621_397697	GCCCACGTAGCTCAATGGTCAGAGCGTGCGndomGCTTTTAACCGCAAGGAAGGCTGCGAGTTCGACCCTCGCCGTGGGCTCCA	None
Lys_chr11_plus_51216476_51216548	AACCGAATAGCTTAGTTGATGAAGCGTGAGACTCTTAATCTCAGGGTAGTGGGTTCAAGCCCCACATTGGACACCA	AGACTCTTAATCTCAGG	9	1	0
Lys_chr11_plus_59080478_59080550	GCCCGGATAGCTCAGTCGGTAGAGCATCAGACTTTTAATCTGAGGGTCCGGGGTTCAAGTCCCTGTTCGGGCGCCA	GCCCGGATAGCTCAGTCGGTAGAG	1048	8395	12492
Lys_chr11_plus_121935865_121935937	GCCTGGATAGCTCAGTTGGTAGAGCATCAGACTTTTAATCTGAGGGTCCAGGGTTCAAGTCCCTGTTCAGGCGCCA	GCCTGGATAGCTCAGTTGGTAGAG	90	150	718
Lys_chr12_plus_27734573_27734645	ACCCAGATAGCTCAGTCAGTAGAGCATCAGACTTTTAATCTGAGGGTCCAAGGTTCATGTCCCTTTTTGGGTGCCA	TTTTAATCTGAGGGTCCA	0	8	0
Lys_chr14_minus_57776366_57776438	GCCCGGCTAGCTCAGTCGGTAGAGCATGGGACTCTTAATCCCAGGGTCGTGGGTTCGAGCCCCACGTTGGGCGCCA	TAGCTCAGTCGGTAGAG	509	2000	690
Lys_chr16_minus_3147407_3147479	GCCCGGCTAGCTCAGTCGGTAGAGCATGAGACCCTTAATCTCAGGGTCGTGGGTTCGAGCCCCACGTTGGGCGCCA	TAGCTCAGTCGGTAGAG	509	2000	690
Lys_chr16_minus_3170556_3170628	GCCCGGCTAGCTCAGTCGATAGAGCATGAGACTCTTAATCTCAGGGTCGTGGGTTCGAGCCGCACGTTGGGCGCCA	TTAATCTCAGGGTCGTG	440	300	461
Lys_chr16_minus_72069717_72069789	GCCTGGATAGCTCAGTTGGTAGAGCATCAGACTTTTAATCTGAGGGTCCAGGGTTCAAGTCCCTGTTCAGGCACCA	GCCTGGATAGCTCAGTTGGTAGAG	90	150	718
Lys_chr16_plus_3154940_3155012	GCCTGGCTAGCTCAGTCGGCAAAGCATGAGACTCTTAATCTCAGGGTCGTGGGCTCGAGCTCCATGTTGGGCGCCA	TTAATCTCAGGGTCGTG	440	300	461
Lys_chr16_plus_3181502_3181574	GCCCGGCTAGCTCAGTCGGTAGAGCATGGGACTCTTAATCTCAGGGTCGTGGGTTCGAGCCCCACGTTGGGCGCCA	TAGCTCAGTCGGTAGAG	509	2000	690
Lys_chr18_minus_41923269_41923341	GACGAGCTAGCTCAGTCGGTAGAGCATGGGACTCTTAATCCCAGGGTCGTGGGTTTGAGCCCCATGTTGGGCACCA	TAGCTCAGTCGGTAGAG	509	2000	690
Lys_chr19_minus_54729745_54729817	ACCTGGGTAGCTTAGTTGGTAGAGCATTGGACTTTTAATTTGAGGGCCCAGGTTTCAAGTCCCTGTTTGGGTGCCA	TGGTAGAGCATTGGACT	1	0	0
Lys_chr19_minus_57117208_57117280	CTGCAGCTAGCTCAGTCGGTAGAGCATGAGACTCTTAATCTCAGGGTCATGGGTTCGTGCCCCATGTTGGGTGCCA	TAGCTCAGTCGGTAGAG	509	2000	690
Lys_chr19_plus_19713207_19713277	ACCCTGTGGTACAGGGGCTAATATGCTGGGCCTTTACCACTTCAGCCCAGGTTCGATTCCTGGTCAGGGAACCA	GTTCGATTCCTGGTCAGG	0	6	0
Lys_chr19_plus_40758590_40758662	GCCCAGCTAGCTCAGTCGGTAGAGCATAAGACTCTTAATCTCAGGGTTGTGGATTCGTGCCCCATGCTGGGTGCCA	TAGCTCAGTCGGTAGAG	509	2000	690
Lys_chrM_plus_8296_8365	CACTGTAAAGCTAACTTAGCATTAACCTTTTAAGTTAAAGATTAAGAGAACCAACACCTCTTTACAGTGACCA	CACTGTAAAGCTAACTTAGCATT	5	0	98
Met_chr1_plus_151910350_151910421	AGCAGAGTGGCGCAGCGGAAGCGTGCTGGGCCCATAACCCAGAGGTCGATGGATCGAAACCATCCTCTGCTACCA	TAACCCAGAGGTCGATG	156	2	4
Met_chr6_minus_26843553_26843625	GCCCTCTTAGCGCAGCGGGCAGCGCGTCAGTCTCATAATCTGAAGGTCCTGAGTTCGAGCCTCAGAGAGGGCACCA	AGTCTCATAATCTGAAGGTCCTG	23	50	124
Met_chr6_minus_58276451_58276523	GCCCTCTTAGTGCAGCTGGCAGCGCGTCAGTTTCATAATCTGAAAGTCCTGAGTTCAAGCCTCAGAGAGGGCACCA	AATCTGAAAGTCCTGA	0	0	1
Met_chr6_plus_26809691_26809763	GCCCTCTTAGCGCAGCTGGCAGCGCGTCAGTCTCATAATCTGAAGGTCCTGAGTTCAAGCCTCAGAGAGGGCACCA	AGTCTCATAATCTGAAGGTCCTG	23	50	124
Met_chr6_plus_27853643_27853714	AGCAGAGTGGCGCAGCGGAAGCGTGCTGGGCCCATAACCCAGAGGTCGATGGATCTAAACCATCCTCTGCTACCA	TAACCCAGAGGTCGATG	156	2	4
Met_chr6_plus_29020331_29020403	GCCTCCTTAGCGCAGTAGGCAGCGCGTCAGTCTCATAATCTGAAGGTCCTGAGTTCGAACCTCAGAGGGGGCACCA	TCGAACCTCAGAGGGGGCACCA	217	3	2
Met_chr8_minus_124238651_124238723	GCCTCGTTAGCGCAGTAGGTAGCGCGTCAGTCTCATAATCTGAAGGTCGTGAGTTCGATCCTCACACGGGGCACCA	GCCTCGTTAGCGCAGTAG	58	384	219
Met_chr9_plus_19393996_19394070	AGCAGAGTGGTGCAGTGGAAGCATACCTATGGGCCCATAACCCAGAGGTTGATGGATGGAAACCATCCTCTGCTACCA	GAAACCATCCTCTGC	18	0	0
Met_chr16_minus_85975129_85975201	GCCTCGTTAGCGCAGTAGGCAGCGCGTCAGMetTCTCATAATCTGAAGGTCGTGAGTTCGAGCCTCACACGGGGCACCA	GCCTCGTTAGCGCAGTAG	58	384	219
Met_chr16_plus_70017897_70017969	GCCCTCTTAGCGCAGTGGGCAGCGCGTCAGTCTCATAATCTGAAGGTCCTGAGTTCGAGCCTCAGAGAGGGCACCA	AGTCTCATAATCTGAAGGTCCTG	23	50	124
Met_chrM_plus_4403_4470	AGTAAGGTCAGCTAAATAAGCTATCGGGCCCATACCCCGAAAATGTTGGTTATACCCTTCCCGTACTACCA	AGTAAGGTCAGCTAAATAAG	5	5	11
Phe_chr6_minus_28839353_28839426	GCTGAAATAGCTCAGTTGGGAGAGCGTTAGACTGAAGATCTTAAAGTTCCCTGGTTCAACCCTGGGTTTCAGCCCCA	GAAATAGCTCAGTTGGGAGAG	17	20	177
Phe_chr6_minus_28866478_28866550	GCCGAAATAGCTCAGTTGGGAGAGCGTTAGACTGAAGATCTAAAGGTCCCTGGTTCGATCCCGGGTTTCGGCACCA	GCCGAAATAGCTCAGTTGGGAGAG	228	33	308
Phe_chr6_minus_28883589_28883661	GCCGAGATAGCTCAGTTGGGAGAGCGTTAGACTGAAGATCTAAAGGTCCCTGGTTCAATCCCGGGTTTCGGCACCA	CTGAAGATCTAAAGGTCCCTGGT	336	3	7
Phe_chr6_minus_28899072_28899145	GCCGAAATAGCTCAGTTGGGAGAGCGTTAGACCGAAGATCTTAAAGGTCCCTGGTTCAATCCCGGGTTTCGGCACCA	GCCGAAATAGCTCAGTTGGGAGAG	228	33	308
Phe_chr6_plus_27740524_27740599	GCCGAAATAGCTCAATTGGGAGAGTGTTAGACTGAAGATCTTCTGCAGGTCTCTGGTTCAATTCCGGGTTTCGACACCA	ATAGCTCAATTGGGAGAG	0	0	1
Phe_chr6_plus_28840143_28840215	GCCAAAATTGCTCAGTTGGGAGAGCGTTAGACTGAAGATCTAAAGGTCCCTGGTTCGATCCCGGGTTTCACCACCA	CTGAAGATCTAAAGGTCCCTGGT	336	3	7
Phe_chr11_minus_59090429_59090501	GCCGAAATAGCTCAGTTGGGAGAGCGTTAGACTGAAGATCTAAAGGTCCCTGGTTCAATCCCGGGTTTCGGCACCA	GCCGAAATAGCTCAGTTGGGAGAG	228	33	308
Phe_chrM_plus_579_649	GTTTATGTAGCTTACCTCCTCAAAGCAATACACTGAAAATGTTTAGACGGGCTCACATCACCCCATAAACACCA	GTTTATGTAGCTTACCTCC	9	6	62
Pro_chr1_minus_165951349_165951420	GGCTCGTTGGTCTAGGGGTATGATTCTCGCTTAGGGTGCGAGAGGTCCCGGGTTCAAATCCCGGACGAGCCCCCA	GGCTCGTTGGTCTAGGGGTATGATTCT	0	3716	0
Pro_chr1_plus_165950586_165950657	GGCTCGTTGGTCTAGGGGTATGATTCTCGCTTCGGGTGCGAGAGGTCCCGGGTTCAAATCCCGGACGAGCCCCCA	GGCTCGTTGGTCTAGGGGTATGATTCT	0	3716	0
Pro_chr5_minus_180548460_180548531	GGCTCGTTGGTCTAGGGGTATGATTCTCGCTTTGGGTGCGAGAGGTCCCGGGTTCAAATCCCGGACGAGCCCCCA	GGCTCGTTGGTCTAGGGGTATGATTCT	0	3716	0
Pro_chr6_plus_27167500_27167571	GGCTCGTTGGTCTAGGGGTATGATTCTCGCTTCGGGTGTGAGAGGTCCCGGGTTCAAATCCCGGACGAGCCCCCA	GGCTCGTTGGTCTAGGGGTATGATTCT	0	3716	0
Pro_chr11_minus_75624517_75624588	GGCTCGTTGGTCTAGGGGTATGATTCTCGGTTTGGGTCCGAGAGGTCCCGGGTTCAAATCCCGGACGAGCCCCCA	GGCTCGTTGGTCTAGGGGTATGATTCT	0	3716	0
Pro_chr14_plus_20171005_20171076	GGCTCGTTGGTCTAGTGGTATGATTCTCGCTTTGGGTGCGAGAGGTCCCGGGTTCAAATCCCGGACGAGCCCCCA	ATCCCGGACGAGCCCCCA	433	3093	124
Pro_chr16_plus_3150387_3150481	GGCTCGTTGGTCTAGGGGTGTGGTTCTCGCTTAGGGACCACAGGGACAAGCCCGGGAGACCCAAGAGGTCCCGGGTTCAAATCCCGGACGAGCCCCCA	GGCTCGTTGGTCTAGG	31	4569	476
Pro_chr16_plus_3181990_3182061	GGCTCGTTGGTCTAGGGGTATGATTCTCGCTTAGGATGCGAGAGGTCCCGGGTTCAAATCCCGGACGAGCCCCCA	GGCTCGTTGGTCTAGGGGTATGATTCT	0	3716	0
Pro_chrM_minus_15956_16024	CAGAGAATAGTTTAAATTAGAATCTTAGCTTTGGGTGCTAATGGTGGAGTTAAAGACTTTTTCTCTGATCCA	GCTTTGGGTGCTAATGGT	26	10	120
Sec_chr17_minus_35527079_35527152	GACCGTGTGGCCTTAATGGATAAGGTGTCTGACTTCAGATCAGAAGATTGAGGGTTTGAGTCCCTTTGTGGTCACCA	GATCAGAAGATTGAG	3	3	1
Sec_chr19_minus_50673699_50673785	GCCCGGATGATCCTCAGTGGTCTGGGGTGCAGGCTTCAAACCTGTAGCTGTCTAGCGACAGAGTGGTTCAATTCCACCTTTCGGGCGCCA	GGCTTCAAACCTGTAGC	12	154	250
Sec_chr22_plus_42877870_42877955	GCTCGGATGATCCTCAGTGGTCTGGGGTGCAGGCTTCAAACCTGTAGCTGTCTAGTGACAGAGTGGTTCAATTCCACCTTTGTAGGCCA	GGCTTCAAACCTGTAGC	12	154	250
Ser_chr2_minus_130749494_130749563	GAGAAGGTCACAGAGGTTATGGGATTGGCTTGAAACCAGTCTGTGGGGGGTTCGATTCCCTCCTTTTTCACCA	None
Ser_chr6_minus_26413697_26413780	GGAGAGGCCTGGCCGAGTGGTTAAGGCGATGGACTGCTAATCCATTGTGCTCTGCACGCGTGGGTTCGAATCCCATCCTCGTCGCCA	TCGAATCCCATCCTCGTCGCCA	61	84	1
Ser_chr6_minus_26420803_26420884	GTAGTCGTGGCCGAGTGGTTAAGGCGATGGACTTGAAATCCATTGGGGTCTCCCCGCGCAGGTTCGAATCCTGCCGACTACGCCA	GTAGTCGTGGCCGAGTGGTTAAGG	887	2520	1593
Ser_chr6_minus_27581586_27581667	GTAGTCGTGGCCGAGTGGTTAAGGCGATGGACTTGAAATCCATTGGGGTTTCCCCGCGCAGGTTCGAATCCTGTCGGCTACGCCA	GTAGTCGTGGCCGAGTGGTTAAGG	887	2520	1593
Ser_chr6_minus_27617533_27617614	GTAGTCGTGGCCGAGTGGTTAAGGCGATGGACTAGAAATCCATTGGGGTTTCCCCGCGCAGGTTCGAATCCTGCCGACTACGCCA	GTAGTCGTGGCCGAGTGGTTAAGG	887	2520	1593
Ser_chr6_minus_27629171_27629252	GTAGTCGTGGCCGAGTGGTTAAGGTGATGGACTAGAAACCCATTGGGGTCTCCCCGCGCAGGTTCGAATCCTGCCGACTACGCCA	GTAGTCGTGGCCGAGTGGTTAAGG	887	2520	1593
Ser_chr6_minus_27748208_27748289	GCTGTGATGGCCGAGTGGTTAAGGTGTTGGACTCGAAATCCAATGGGGGTTCCCCGCGCAGGTTCAAATCCTGCTCACAGCGCCA	GCTGTGATGGCCGAGTGGTTAAGG	1	11	54
Ser_chr6_minus_28673096_28673177	GACGAGGTGGCCGAGTGGTTAAGGCGATGGACTGCTAATCCATTGTGCTCTGCACGCGTGGGTTCGAATCCCATCCTCGTCGCCA	GACGAGGTGGCCGAGTGGTTAAGG	18	111	48
Ser_chr6_plus_26435796_26435877	GTAGTCGTGGCCGAGTGGTTAAGGCGATGGACTAGAAATCCATTGGGGTCTCCCCGCGCAGGTTCGAATCCTGCCGACTACGCCA	GTAGTCGTGGCCGAGTGGTTAAGG	887	2520	1593
Ser_chr6_plus_27173064_27173145	GACGAGGTGGCCGAGTGGTTAAGGCGATGGACTGCTAATCCATTGTGCTCTGCACGCGTGGGTTCGAATCCCACCCTCGTCGCCA	GACGAGGTGGCCGAGTGGTTAAGG	18	111	48
Ser_chr6_plus_27285607_27285688	GCTGTGATGGCCGAGTGGTTAAGGCGTTGGACTCGAAATCCAATGGGGTCTCCCCGCGCAGGTTCAAATCCTGCTCACAGCGCCA	GCTGTGATGGCCGAGTGGTTAAGG	1	11	54
Ser_chr6_plus_27373754_27373835	GACGAGGTGGCCGAGTGGTTAAGGCGATGGACTGCTAATCCATTGTGCTCTGCACGCGTGGGTTCGAATCCCACCTTCGTCGCCA	GACGAGGTGGCCGAGTGGTTAAGG	18	111	48
Ser_chr6_plus_27607966_27608047	GTAGTCGTGGCCGAGTGGTTAAGGCGATGGACTAGAAATCCATTGGGGTTTCCCCACGCAGGTTCGAATCCTGCCGACTACGCCA	GTAGTCGTGGCCGAGTGGTTAAGG	887	2520	1593
Ser_chr6_plus_27621447_27621528	GTAGTCGTGGCCGAGTGGTTAAGGCGATGGACTTGAAATCCATTGGGGTTTCCCCGCGCAGGTTCGAATCCTGCCGACTACGCCA	GTAGTCGTGGCCGAGTGGTTAAGG	887	2520	1593
Ser_chr6_plus_28288794_28288875	GACGAGGTGGCCGAGTGGTTAAGGCGATGGACTGCTAATCCATTGTGCTCTGCACACGTGGGTTCGAATCCCATCCTCGTCGCCA	GACGAGGTGGCCGAGTGGTTAAGG	18	111	48
Ser_chr7_plus_148936400_148936471	GGGTGTATGGCTCAGGGGTAGAGAATTTGACTAGAGATCAAGAGGTCCCTGGTTCAAATCCAGGTGCCCCCTCCA	TCCAGGTGCCCCCTCCA	4	3	0
Ser_chr10_plus_69194267_69194348	GCAGCGATGGCCGAGTGGTTAAGGCGTTGGACTTGAAATCCAATGGGGTCTCCCCGCGCAGGTTCGAACCCTGCTCGCTGCGCCA	ACCCTGCTCGCTGCGCCA	38	48	10
Ser_chr11_plus_65872167_65872248	GACGAGGTGGCCGAGTGGTTAAGGCGATGGACTGCTAATCCATTGTGCTTTGCACGCGTGGGTTCGAATCCCATCCTCGTCGCCA	GACGAGGTGGCCGAGTGGTTAAGG	18	111	48
Ser_chr11_plus_108541249_108541330	TGAGTTGTAGCTGAGTGGTTAAGGCAACGAGCTAGAAATTCGTTGGTTTCTCTCTGTGCAGGTTTGAATCCTGCTAATTATGCCA	None
Ser_chr12_plus_54870415_54870496	GTCACGGTGGCCGAGTGGTTAAGGCGTTGGACTCGAAATCCAATGGGGTTTCCCCGCACAGGTTCGAATCCTGTTCGTGACGCCA	GTCACGGTGGCCGAGTGGTTAAGG	4	106	31
Ser_chr17_minus_7982924_7983005	GCTGTGATGGCCGAGTGGTTAAGGCGTTGGACTCGAAATCCAATGGGGTCTCCCCGCGCAGGTTCGAATCCTGCTCACAGCGCCA	GCTGTGATGGCCGAGTGGTTAAGG	1	11	54
Ser_chrM_minus_7446_7517	TTGAAAAAGTCATGGAGGCCATGGGGTTGGCTTGAAACCAGCTTTGGGGGGTTCGATTCCTTCCTTTTTTGTCCA	GAAAAAGTCATGGAGG	6	43	0
Ser_chrM_plus_12208_12266	GAGAAAGCTCACAAGAACTGCTAACTCATGCCCCCATGTCTAACAACATGGCTTTCTCACCA	GAGAAAGCTCACAAGAACTGCTAACT	16	3	188
Sup_chr17_plus_15349410_15349483	GGCAGTGACGCCTACTGGTTTAGAGCACAGATTCTAGATCGAGACATTCCTGGGTTCAAATCCCAGCACTGTTGCCA	None
Sup_chr17_plus_56218375_56218445	GCCCGGATAGTTCAGTTGGTAGAGCATCAGACTTAATCAGAGGGTCCAGGGTTCAAGTCCCTGTTTGGGTGCCA	AGTTGGTAGAGCATCAGAC	33	23	5
Sup_chr21_plus_14848387_14848457	GGCAGTGACATGTAATGGTTATGAGGGTGGACTTTAACCACACTGCCTAGGTTCAAATCCTGACTCTGTCACCA	None
Thr_chr1_plus_220704970_220705042	GGCTCCATAGCTCAGTGGTTAGAGCACTGGTCTTGTAAACCAGGGGTCGCGAGTTCGATCCTCGCTGGGGCCTCCA	TCCTCGCTGGGGCCTCCA	3	41	1
Thr_chr5_minus_180551293_180551364	GGCTCCATAGCTCAGGGGTTAGAGCACTGGTCTTGTAAACCAGGGTCGCGAGTTCAAATCTCGCTGGGGCCTCCA	TCTCGCTGGGGCCTCCA	385	1365	17
Thr_chr6_minus_26641124_26641197	GGCTCCGTGGCTTAGCTGGTTAAAGCGCCTGTCTAGTAAACAGGAGATCCTGGGTTCGAATCCCAGCGGGGCCTCCA	TCGAATCCCAGCGGGGCCTCCA	37	11	1
Thr_chr6_minus_27379547_27379618	GGCAGAGTGGTGCAGCGGAAGCGTGCTGGGCCCGTAACCCAGAGGTCAATGGATCGAAGCCATCCTTGGCTACCA	CGGAAGCGTGCTGGGC	5	2	0
Thr_chr6_minus_28550308_28550381	GGCTCTATGGCTTAGTTGGTTAAAGCGCCTGTCTTGTAAACAGGAGATCCTGGGTTCGAATCCAGTAGAGCCTCCA	GATCCTGGGTTCGAATCC	20	5	2
Thr_chr6_minus_28564749_28564822	GGCTCTATGGCTTAGTTGGTTAAAGCGCCTGTCTCGTAAACAGGAGATCCTGGGTTCGACTCCCAGTGGGGCCTCCA	TCGTAAACAGGAGATCC	56	0	0
Thr_chr6_minus_28723963_28724036	GGCTCTGTGGCTTAGTTGGCTAAAGCGCCTGTCTCGTAAACAGGAGATCCTGGGTTCGAATCCCAGCGGGGCCTCCA	TCGTAAACAGGAGATCC	56	0	0
Thr_chr6_plus_27238029_27238102	GGCCCTGTGGCTTAGCTGGTCAAAGCGCCTGTCTAGTAAACAGGAGATCCTGGGTTCGAATCCCAGCGGGGCCTCCA	TCGAATCCCAGCGGGGCCTCCA	37	11	1
Thr_chr6_plus_27694114_27694187	GGCCCTGTAGCTCAGCGGTTGGAGCGCTGGTCTCGTAAACCTAGGGGTCGTGAGTTCAAATCTCACCAGGGCCTCCA	AGGGGTCGTGAGTTC	0	1	0
Thr_chr6_plus_27802452_27802525	GGCTTCGTGGCTTAGCTGGTTAAAGCGCCTGTCTAGTAAACAGGAGATCCTGGGTTCGAATCCCAGCGAGGCCTCCA	AGATCCTGGGTTCGAATCCCAGC	25	0	0
Thr_chr6_plus_28801774_28801847	GGCTCCGTAGCTTAGTTGGTTAAAGCGCCTGTCTAGTAAACAGGAGATCCTGGGTTCGACTCCCAGCGGGGCCTCCA	GAGATCCTGGGTTCG	10	0	0
Thr_chr14_minus_20151789_20151861	GGCTCCATAGCTCAGGGGTTAGAGCGCTGGTCTTGTAAACCAGGGGTCGCGAGTTCAATTCTCGCTGGGGCCTCCA	TCTCGCTGGGGCCTCCA	385	1365	17
Thr_chr14_minus_20169159_20169231	GGCTCCATAGCTCAGGGGTTAGAGCACTGGTCTTGTAAACCAGGGGTCGCGAGTTCAAATCTCGCTGGGGCCTCCA	TCTCGCTGGGGCCTCCA	385	1365	17
Thr_chr14_plus_20219689_20219761	GGCCCTATAGCTCAGGGGTTAGAGCACTGGTCTTGTAAACCAGGGGTCGCGAGTTCAAATCTCGCTGGGGCCTCCA	TCTCGCTGGGGCCTCCA	385	1365	17
Thr_chr16_plus_14287251_14287322	GGCGCGGTGGCCAAGTGGTAAGGCGTCGGTCTCGTAAACCGAAGATCACGGGTTCGAACCCCGTCCGTGCCTCCA	ACCCCGTCCGTGCCTCCA	18	239	5
Thr_chr17_minus_7983495_7983568	GGCGCCGTGGCTTAGCTGGTTAAAGCGCCTGTCTAGTAAACAGGAGATCCTGGGTTCGAATCCCAGCGGTGCCTCCA	TCGAATCCCAGCGGTGCCTCCA	41	26	1
Thr_chr17_minus_59957380_59957453	AGCACCATGGCTTAGCTGGTTAAAGCACCTGTCTAGTAAACAGGAGATCCTGAGTTTCAATTCCAATGGTGCCTCCA	GGCTTAGCTGGTTAAAG	1	2	0
Thr_chr17_plus_8031203_8031276	GGCGCCGTGGCTTAGTTGGTTAAAGCGCCTGTCTAGTAAACAGGAGATCCTGGGTTCGAATCCCAGCGGTGCCTCCA	TCGAATCCCAGCGGTGCCTCCA	41	26	1
Thr_chr17_plus_26901213_26901284	GGCGCGGTGGCCAAGTGGTAAGGCGTCGGTCTCGTAAACCGAAGATCGCGGGTTCGAACCCCGTCCGTGCCTCCA	ACCCCGTCCGTGCCTCCA	18	239	5
Thr_chrM_plus_15889_15954	GTCCTTGTAGTATAAACTAATACACCAGTCTTGTAAACCGGAGACGAAAACCTTTTTCCAAGGACACCA	GTCCTTGTAGTATAAACT	8	2	0
Trp_chr6_minus_26427309_26427380	GACCTCGTGGCGCAACGGTAGCGCGTCTGACTCCAGATCAGAAGGTTGCGTGTTCAAATCACGTCGGGGTCACCA	GACTCCAGATCAGAAGGTTGCGT	34	8	11096
Trp_chr7_plus_98905243_98905314	GACCTCGTGGCGCAACGGCAGCGCGTCTGACTCCAGATCAGAAGGTTGCGTGTTCAAATCACGTCGGGGTCACCA	GACTCCAGATCAGAAGGTTGCGT	34	8	11096
Trp_chr9_plus_114656810_114656908	GGCAGAGGAGGGTGCAGTTGGCAGCCTGTCCAAGTCCAGCACGGTTGGAGCACAGGATTTAGAATGGGATGGTCCTGGGTTCAAACCCCAGCTGCGCCCCCA	None
Trp_chr11_minus_45246776_45246849	GGAAGGATGGGGCCAAGCTGGAAAGCCTGTGGGCTCCACAGTCATGTGCCTGGGTTCAATTCCCAGTTCTGCATCCA	None
Trp_chr12_plus_97422161_97422232	GACCTCGTGGCGCAACGGTAGCGCGTCTGACTCCAGATCAGAAGGCTGCGTGTTCGAATCACGTCGGGGTCACCA	GACTCCAGATCAGAAGGCTGCGT	5	10	2498
Trp_chr17_minus_8064912_8064983	GGCCTCGTGGCGCAACGGTAGCGCGTCTGACTCCAGATCAGAAGGTTGCGTGTTCAAATCACGTCGGGGTCACCA	GACTCCAGATCAGAAGGTTGCGT	34	8	11096
Trp_chr17_plus_19352086_19352157	GACCTCGTGGCGCAATGGTAGCGCGTCTGACTCCAGATCAGAAGGTTGCGTGTTCAAGTCACGTCGGGGTCACCA	GACTCCAGATCAGAAGGTTGCGT	34	8	11096
Trp_chrM_plus_5513_5580	AGAAATTTAGGTTAAATACAGACCAAGAGCCTTCAAAGCCCTCAGTAAGTTGCAATACTTAATTTCTGCCA	AAGTTGCAATACTTAATTTCTGCCA	1	15	0
Tyr_chr2_plus_27127154_27127242	CCTTCGATAGCTCAGTTGGTAGAGCGGAGGACTGTAGTGGATAGGGCGTGGCAATCCTTAGGTCGCTGGTTCGATTCCGGCTCGAAGGACCA	CCTTCGATAGCTCAGTTGGTAGA	98	116	653
Tyr_chr2_plus_218818794_218818886	CCTTCAATAGTTCAGCTGGTAGAGCAGAGGACTATAGCTACTTCCTCAGTAGGAGACGTCCTTAGGTTGCTGGTTCGATTCCAGCTTGAAGGACCA	GGTTGCTGGTTCGATTCC	1	1	0
Tyr_chr6_plus_26677065_26677155	CCTTCGATAGCTCAGTTGGTAGAGCGGAGGACTGTAGTTGGCTGTGTCCTTAGACATCCTTAGGTCGCTGGTTCGAATCCGGCTCGAAGGACCA	CCTTCGATAGCTCAGTTGGTAGA	98	116	653
Tyr_chr6_plus_26683777_26683866	CTTTCGATAGCTCAGTTGGTAGAGCGGAGGACTGTAGGTTCATTAAACTAAGGCATCCTTAGGTCGCTGGTTCGAATCCGGCTCGAAGGACCA	TTCGATAGCTCAGTTGGTAGA	18	21	295
Tyr_chr6_plus_26685311_26685399	CCTTCGATAGCTCAGTTGGTAGAGCGGAGGACTGTAGGCTCATTAAGCAAGGTATCCTTAGGTCGCTGGTTCGAATCCGGCTCGGAGGACCA	CCTTCGATAGCTCAGTTGGTAGA	98	116	653
Tyr_chr6_plus_26703081_26703169	CCTTCGATAGCTCAGCTGGTAGAGCGGAGGACTGTAGGGGTTTGAATGTGGTCATCCTTAGGTCGCTGGTTCGAATCCGGCTCGGAGGACCA	CCTTCGATAGCTCAGCTGGTAGAGC	94	11	1038
Tyr_chr7_plus_148886066_148886138	GGGGGTATAGCTCAGGGCTAGAGCTTTTTGACTGTAGAGCAAGAGGTCCCTGGTTCAAATCCAGGTTCTCCCTCCA	GGGGTATAGCTCAGG	97	0	0
Tyr_chr8_minus_66772086_66772173	TCTTCAATAGCTCAGCTGGTAGAGCGGAGGACTGTAGGTGCACGCCCGTGGCCATTCTTAGGTGCTGGTTTGATTCCGACTTGGAGAGCCA	ATCCCACTTCTGACACCA Nomatch check	257	245	54
Tyr_chr8_plus_67188156_67188248	CCTTCGATAGCTCAGCTGGTAGAGCGGAGGACTGTAGCTACTTCCTCAGCAGGAGACATCCTTAGGTCGCTGGTTCGATTCCGGCTCGAAGGACCA	CCTTCGATAGCTCAGCTGGTAGAGC	94	11	1038
Tyr_chr8_plus_67188777_67188865	CCTTCGATAGCTCAGCTGGTAGAGCGGAGGACTGTAGGCGCGCGCCCGTGGCCATCCTTAGGTCGCTGGTTCGATTCCGGCTCGAAGGACCA	CCTTCGATAGCTCAGCTGGTAGAGC	94	11	1038
Tyr_chr14_minus_20191098_20191191	CCTTCGATAGCTCAGCTGGTAGAGCGGAGGACTGTAGCCTGTAGAAACATTTGTGGACATCCTTAGGTCGCTGGTTCGATTCCGGCTCGAAGGACCA	CCTTCGATAGCTCAGCTGGTAGAGC	94	11	1038
Tyr_chr14_minus_20195463_20195556	CCTTCGATAGCTCAGCTGGTAGAGCGGAGGACTGTAGATTGTATAGACATTTGCGGACATCCTTAGGTCGCTGGTTCGATTCCAGCTCGAAGGACCA	CCTTCGATAGCTCAGCTGGTAGAGC	94	11	1038
Tyr_chr14_minus_20197957_20198050	CCTTCGATAGCTCAGCTGGTAGAGCGGAGGACTGTAGACTGCGGAAACGTTTGTGGACATCCTTAGGTCGCTGGTTCAATTCCGGCTCGAAGGACCA	CCTTCGATAGCTCAGCTGGTAGAGC	94	11	1038
Tyr_chr14_minus_20201191_20201284	CCTTCGATAGCTCAGCTGGTAGAGCGGAGGACTGTAGATTGTACAGACATTTGCGGACATCCTTAGGTCGCTGGTTCGATTCCGGCTCGAAGGACCA	CCTTCGATAGCTCAGCTGGTAGAGC	94	11	1038
Tyr_chr14_plus_20221272_20221360	CCTTCGATAGCTCAGCTGGTAGAGCGGAGGACTGTAGTACTTAATGTGTGGTCATCCTTAGGTCGCTGGTTCGATTCCGGCTCGAAGGACCA	CCTTCGATAGCTCAGCTGGTAGAGC	94	11	1038
Tyr_chrM_minus_5827_5892	GGTAAAATGGCTGAGTGAAGCATTGGACTGTAAATCTAAAGACAGGGGTTAGGCCTCTTTTTACCACCA	TGAGTGAAGCATTGGACTGTA	7	0	62
Val_chr1_minus_16879088_16879160	GTTTCTGTGGTGTAGTGGTTATCATGTTCGCCTCACACGAGAAAAGTCCCTGATTCGAGACTGGGTGGGAACGCCA	GTGTAGTGGTTATCA	5	6	1
Val_chr1_minus_147561290_147561360	GCACTGGTGGTTCAGTGGTAGAATTCTCGCCTCACACGCGGGACACCCGGGTTCAATTCCCGGTCAAGGCACCA	AGTGGTAGAATTCTCGC	603	332	1509
Val_chr1_minus_147565179_147565251	GTTTCCGTAGTGTAGTGGTTATCACGTTCGCCTCACACGCGAAAGGTCCCCGGTTCGAAACTGGGCGGAAACACCA	GTTTCCGTAGTGTAGTGGTTATCA	86	8210	1150
Val_chr1_minus_147950712_147950785	GTTTCCGTAGTGTAGTGGTTATCACGTTCGCCTCACACGCGTAAAGGTCCCCGGTTCGAAACCGGGCGGAAACACCA	GTTTCCGTAGTGTAGTGGTTATCA	86	8210	1150
Val_chr1_minus_159636114_159636186	GTTTCCGTAGTGTAGTGGTTATCACGTTCGCCTCACACGCGAAAGGTCCCCGGTTCGAAACCGGGCGGAAACACCA	GTTTCCGTAGTGTAGTGGTTATCA	86	8210	1150
Val_chr1_minus_178450899_178450971	GTTTCCATAGTGTACTGGTTATCACATTCACCTAACACGCGAAAGGTCCTTGGTTTGAAACCAGGCAGAAACACCA	AGTGTACTGGTTATC	1	0	0
Val_chr3_plus_170972712_170972784	GTTTCCGTAGTGTAGTGGTTATCACGTTCGCCTAACACGCGAAAGGTCCCCGGTTCGAAACCGGGCGGAAACACCA	GTTTCCGTAGTGTAGTGGTTATCA	86	8210	1150
Val_chr5_minus_180548022_180548094	GTTTCCGTAGTGTAGTGGTCATCACGTTCGCCTAACACGCGAAAGGTCCCCGGTTCGAAACCGGGCGGAAACACCA	TCGAAACCGGGCGGAAACACCA	2271	48	3
Val_chr6_minus_27281846_27281918	GTTTCCGTAGTGGAGTGGTTATCACGTTCGCCTCACACGCGAAAGGTCCCCGGTTTGAAACCAGGCGGAAACACCA	TAGTGTAGTGGTTATC	858	193	15
Val_chr6_minus_27356028_27356100	GCTTCTGTAGTGTAGTGGTTATCACGTTCGCCTCACACGCGAAAGGTCCCCGGTTCGAAACCGGGCAGAAGCACCA	TAGTGTAGTGGTTATC	858	193	15
Val_chr6_minus_27726686_27726758	GTTTCCGTAGTGTAGTGGTTATCACGTTCGCCTAACACGCGAAAGGTCCCTGGATCAAAACCAGGCGGAAACACCA	GTTTCCGTAGTGTAGTGGTTATCA	86	8210	1150
Val_chr6_minus_27756864_27756936	GTTTCCGTAGTGTAGTGGTTATCACGTTCGCCTAACACGCGAAAGGTCCGCGGTTCGAAACCGGGCGGAAACACCA	GTTTCCGTAGTGTAGTGGTTATCA	86	8210	1150
Val_chr6_minus_27804306_27804378	GTTTCCGTAGTGTAGTGGTTATTATGTTCGCCTCACACGCGAAAAGTCCCCGGTTCGAAATCAGGCGGGAACACCA	GTTTCCGTAGTGTAGTGGT	91	11	222
Val_chr6_minus_28811185_28811256	GGGGGTGTAGCTCAGTGGTAGAGCGTATGCTTAACATTCATGAGGCTCTGGGTTCGATCCCCAGCACTTCCACCA	GGGGGTGTAGCTCAGTGGTAGAG	1257	2927	9589
Val_chr6_plus_27226001_27226073	GTTTCTGTAGTATGGTGGTTATCACGTTAGTCTCACACGTGAAAGGTCCCTGGTTCGAAACCAGGTGGAAACACCA	AAAGGTCCCTGGTTC	2	0	0
Val_chr6_plus_27311267_27311339	GTTTCCGTAGTGTAGTGGTTATCACGTTTGCCTAACACGCGAAAGGTCCCCGGTTCGAAACCGGGCAGAAACACCA	GTTTCCGTAGTGTAGTGGTTATCA	86	8210	1150
Val_chr6_plus_27366384_27366456	GTTTCCGTGGTGTAGTGGTTATCACATTCGCCTTACACGCGAAAGGTCCTCGGGTCGAAACCGAGCGGAAACACCA	GTTTCCGTGGTGTAGTGGTTATCA	0	12	1
Val_chr6_plus_27758467_27758540	TTTTCTGTAGTGTAGTTGTTAACACGTTCGCCTCACACGCTTAAAGTTCTCTGGTTGGATACCAGATGGAAATGCCA	CGTTCGCCTCACACGC	35	0	1
Val_chr10_minus_5935680_5935752	GGTTCCATAGTGTAGTGGTTATCACATCTGCTTTACACGCAGAAGGTCCTGGGTTCAAGCCCCAGTGGAACCACCA	GGTTCCATAGTGTAGTGGTTATCA	2	5039	11
Val_chr11_minus_59074678_59074750	GGTTCCATAGTGTAGTGGTTATCACGTCTGCTTTACACGCAGAAGGTCCTGGGTTCGAGCCCCAGTGGAACCACCA	GGTTCCATAGTGTAGTGGTTATCA	2	5039	11
Val_chr11_minus_59075036_59075108	GGTTCCATAGTGTAGCGGTTATCACGTCTGCTTTACACGCAGAAGGTCCTGGGTTCGAGCCCCAGTGGAACCACCA	GGTTCCATAGTGTAGCGGTTATCA	3	1847	7
Val_chr19_minus_4675647_4675719	GTTTCCGTAGTGTAGCGGTTATCACATTCGCCTCACACGCGAAAGGTCCCCGGTTCGATCCCGGGCGGAAACACCA	CTCACACGCGAAAGGTCCCC	15	5	472
Val_chrM_plus_1604_1672	CAGAGTGTAGCTTAACACAAAGCACCCAACTTACACTTAGGAGATTTCAACTTAACTTGACCGCTCTGACCA	TTGACCGCTCTGACCA	9	651	1
